# Supplementary material for: qc3C: Reference-free quality control for Hi-C sequencing data
Source: PLoS Comput Biol. 2021 Oct 11;17(10):e1008839. doi: 10.1371/journal.pcbi.1008839 (PMC8530316; doi:10.1371/journal.pcbi.1008839)
Supplement: S1 Supporting Information — Aside from reporting quality results to the user via the console, an analysis run produces a quality report written to disk in both HTML and JSON formats. The create if either output format can be disabled. The JSON format files can be imported by MultiQC. This zip archive includes example results of both BAM and KMER modes, as well as the resulting MultiQC report. (ZIP) [file pcbi.1008839.s005.zip]

Archive with 146 entries (108 files):
- example_output/
- example_output/multiqc_report.html
- example_output/multiqc_data/
- example_output/bam_out/
- example_output/kmer_out/
- example_output/multiqc_data/multiqc.log
- example_output/multiqc_data/multiqc_qc3c_bam.txt
- example_output/multiqc_data/multiqc_qc3c_kmer.txt
- example_output/multiqc_data/multiqc_sources.txt
- example_output/multiqc_data/multiqc_data.json
- example_output/bam_out/DRR177172/
- example_output/bam_out/DRR177173/
- example_output/bam_out/DRR177160/
- example_output/bam_out/DRR177158/
- example_output/bam_out/DRR177167/
- example_output/bam_out/DRR177169/
- example_output/bam_out/DRR177168/
- example_output/bam_out/DRR177157/
- example_output/bam_out/DRR177159/
- example_output/bam_out/DRR177166/
- example_output/bam_out/DRR177161/
- example_output/bam_out/DRR177171/
- example_output/bam_out/DRR177170/
- example_output/bam_out/DRR177164/
- example_output/bam_out/DRR177163/
- example_output/bam_out/DRR177162/
- example_output/bam_out/DRR177165/
- example_output/kmer_out/DRR177172/
- example_output/kmer_out/DRR177173/
- example_output/kmer_out/DRR177160/
- example_output/kmer_out/DRR177158/
- example_output/kmer_out/DRR177167/
- example_output/kmer_out/DRR177169/
- example_output/kmer_out/DRR177168/
- example_output/kmer_out/DRR177157/
- example_output/kmer_out/DRR177159/
- example_output/kmer_out/DRR177166/
- example_output/kmer_out/DRR177161/
- example_output/kmer_out/DRR177171/
- example_output/kmer_out/DRR177170/
- example_output/kmer_out/DRR177164/
- example_output/kmer_out/DRR177163/
- example_output/kmer_out/DRR177162/
- example_output/kmer_out/DRR177165/
- example_output/bam_out/DRR177172/report.qc3C.html
- example_output/bam_out/DRR177172/qc3C.log
- example_output/bam_out/DRR177172/report.qc3C.json
- example_output/bam_out/DRR177173/report.qc3C.html
- example_output/bam_out/DRR177173/qc3C.log
- example_output/bam_out/DRR177173/report.qc3C.json
- example_output/bam_out/DRR177160/report.qc3C.html
- example_output/bam_out/DRR177160/qc3C.log
- example_output/bam_out/DRR177160/report.qc3C.json
- example_output/bam_out/DRR177158/report.qc3C.html
- example_output/bam_out/DRR177158/qc3C.log
- example_output/bam_out/DRR177158/report.qc3C.json
- example_output/bam_out/DRR177167/report.qc3C.html
- example_output/bam_out/DRR177167/qc3C.log
- example_output/bam_out/DRR177167/report.qc3C.json
- example_output/bam_out/DRR177169/report.qc3C.html
- example_output/bam_out/DRR177169/qc3C.log
- example_output/bam_out/DRR177169/report.qc3C.json
- example_output/bam_out/DRR177168/report.qc3C.html
- example_output/bam_out/DRR177168/qc3C.log
- example_output/bam_out/DRR177168/report.qc3C.json
- example_output/bam_out/DRR177157/report.qc3C.html
- example_output/bam_out/DRR177157/qc3C.log
- example_output/bam_out/DRR177157/report.qc3C.json
- example_output/bam_out/DRR177159/report.qc3C.html
- example_output/bam_out/DRR177159/qc3C.log
- example_output/bam_out/DRR177159/report.qc3C.json
- example_output/bam_out/DRR177166/report.qc3C.html
- example_output/bam_out/DRR177166/qc3C.log
- example_output/bam_out/DRR177166/report.qc3C.json
- example_output/bam_out/DRR177161/report.qc3C.html
- example_output/bam_out/DRR177161/qc3C.log
- example_output/bam_out/DRR177161/report.qc3C.json
- example_output/bam_out/DRR177171/report.qc3C.html
- example_output/bam_out/DRR177171/qc3C.log
- example_output/bam_out/DRR177171/report.qc3C.json
- example_output/bam_out/DRR177170/report.qc3C.html
- example_output/bam_out/DRR177170/qc3C.log
- example_output/bam_out/DRR177170/report.qc3C.json
- example_output/bam_out/DRR177164/report.qc3C.html
- example_output/bam_out/DRR177164/qc3C.log
- example_output/bam_out/DRR177164/report.qc3C.json
- example_output/bam_out/DRR177163/report.qc3C.html
- example_output/bam_out/DRR177163/qc3C.log
- example_output/bam_out/DRR177163/report.qc3C.json
- example_output/bam_out/DRR177162/report.qc3C.html
- example_output/bam_out/DRR177162/qc3C.log
- example_output/bam_out/DRR177162/report.qc3C.json
- example_output/bam_out/DRR177165/report.qc3C.html
- example_output/bam_out/DRR177165/qc3C.log
- example_output/bam_out/DRR177165/report.qc3C.json
- example_output/kmer_out/DRR177172/report.qc3C.html
- example_output/kmer_out/DRR177172/qc3C.log
- example_output/kmer_out/DRR177172/report.qc3C.json
- example_output/kmer_out/DRR177173/report.qc3C.html
- example_output/kmer_out/DRR177173/qc3C.log
- example_output/kmer_out/DRR177173/report.qc3C.json
- example_output/kmer_out/DRR177160/report.qc3C.html
- example_output/kmer_out/DRR177160/qc3C.log
- example_output/kmer_out/DRR177160/report.qc3C.json
- example_output/kmer_out/DRR177158/report.qc3C.html
- example_output/kmer_out/DRR177158/qc3C.log
- example_output/kmer_out/DRR177158/report.qc3C.json
- example_output/kmer_out/DRR177167/report.qc3C.html
- example_output/kmer_out/DRR177167/qc3C.log
- example_output/kmer_out/DRR177167/report.qc3C.json
- example_output/kmer_out/DRR177169/report.qc3C.html
- example_output/kmer_out/DRR177169/qc3C.log
- example_output/kmer_out/DRR177169/report.qc3C.json
- example_output/kmer_out/DRR177168/report.qc3C.html
- example_output/kmer_out/DRR177168/qc3C.log
- example_output/kmer_out/DRR177168/report.qc3C.json
- example_output/kmer_out/DRR177157/report.qc3C.html
- example_output/kmer_out/DRR177157/qc3C.log
- example_output/kmer_out/DRR177157/report.qc3C.json
- example_output/kmer_out/DRR177159/report.qc3C.html
- example_output/kmer_out/DRR177159/qc3C.log
- example_output/kmer_out/DRR177159/report.qc3C.json
- example_output/kmer_out/DRR177166/report.qc3C.html
- example_output/kmer_out/DRR177166/qc3C.log
- example_output/kmer_out/DRR177166/report.qc3C.json
- example_output/kmer_out/DRR177161/report.qc3C.html
- example_output/kmer_out/DRR177161/qc3C.log
- example_output/kmer_out/DRR177161/report.qc3C.json
- example_output/kmer_out/DRR177171/report.qc3C.html
- example_output/kmer_out/DRR177171/qc3C.log
- example_output/kmer_out/DRR177171/report.qc3C.json
- example_output/kmer_out/DRR177170/report.qc3C.html
- example_output/kmer_out/DRR177170/qc3C.log
- example_output/kmer_out/DRR177170/report.qc3C.json
- example_output/kmer_out/DRR177164/report.qc3C.html
- example_output/kmer_out/DRR177164/qc3C.log
- example_output/kmer_out/DRR177164/report.qc3C.json
- example_output/kmer_out/DRR177163/report.qc3C.html
- example_output/kmer_out/DRR177163/qc3C.log
- example_output/kmer_out/DRR177163/report.qc3C.json
- example_output/kmer_out/DRR177162/report.qc3C.html
- example_output/kmer_out/DRR177162/qc3C.log
- example_output/kmer_out/DRR177162/report.qc3C.json
- example_output/kmer_out/DRR177165/report.qc3C.html
- example_output/kmer_out/DRR177165/qc3C.log
- example_output/kmer_out/DRR177165/report.qc3C.json
