# Supplementary material for: qc3C: Reference-free quality control for Hi-C sequencing data
Source: PLoS Comput Biol. 2021 Oct 11;17(10):e1008839. doi: 10.1371/journal.pcbi.1008839 (PMC8530316; doi:10.1371/journal.pcbi.1008839)
Supplement: S1 Supporting Information — Aside from reporting quality results to the user via the console, an analysis run produces a quality report written to disk in both HTML and JSON formats. The create if either output format can be disabled. The JSON format files can be imported by MultiQC. This zip archive includes example results of both BAM and KMER modes, as well as the resulting MultiQC report. (ZIP) [file pcbi.1008839.s005.zip › example_output/multiqc_data/multiqc.log]

[2021-02-10 17:03:57	720] multiqc [DEBUG ] No MultiQC config found: /Users/cerebis/miniconda3/envs/qc3c/lib/python3.8/site-packages/multiqc_config.yaml
[2021-02-10 17:03:57	721] multiqc [DEBUG ] No MultiQC config found: /Users/cerebis/.multiqc_config.yaml
[2021-02-10 17:03:57	721] multiqc [DEBUG ] No MultiQC config found: multiqc_config.yaml
[2021-02-10 17:03:57	721] multiqc [DEBUG ] Command used: /Users/cerebis/miniconda3/envs/qc3c/bin/multiqc -o drr drr
[2021-02-10 17:04:00	700] multiqc [DEBUG ] Latest MultiQC version is v1.9
[2021-02-10 17:04:00	700] multiqc [INFO ] This is MultiQC v1.10.dev0
[2021-02-10 17:04:00	700] multiqc [DEBUG ] Command : /Users/cerebis/miniconda3/envs/qc3c/bin/multiqc -o drr drr
[2021-02-10 17:04:00	700] multiqc [DEBUG ] Working dir : /Users/cerebis/git/qc3C/Feb7_2020
[2021-02-10 17:04:00	700] multiqc [INFO ] Template : default
[2021-02-10 17:04:00	701] multiqc [DEBUG ] Running Python 3.8.6 | packaged by conda-forge | (default	Nov 27 2020	19:17:44) [Clang 11.0.0 ]
[2021-02-10 17:04:00	701] multiqc [INFO ] Searching : /Users/cerebis/git/qc3C/Feb7_2020/drr
[2021-02-10 17:04:00	701] multiqc [DEBUG ] Analysing modules: custom_content	ngsderive	purple	conpair	peddy	somalier	methylQA	mosdepth	phantompeakqualtools	qualimap	preseq	quast	qorts	rna_seqc	rockhopper	rsem	rseqc	busco	goleft_indexcov	disambiguate	supernova	deeptools	sargasso	verifybamid	mirtrace	happy	mirtop	homer	hops	macs2	theta2	snpeff	gatk	htseq	bcftools	featureCounts	fgbio	dragen	dedup	damageprofiler	biobambam2	mtnucratio	picard	sentieon	prokka	qc3C	samblaster	samtools	sexdeterrmine
[2021-02-10 17:04:00	702] multiqc [DEBUG ] Using temporary directory for creating report: /var/folders/w9/4dbh9_ds7y7bd9ky1l_ft5j80000gn/T/tmpf8cun4s4
[2021-02-10 17:04:00	808] multiqc [DEBUG ] Ignoring file as matched an ignore pattern: report.qc3C.html
[2021-02-10 17:04:00	830] multiqc [DEBUG ] File ignored by hicexplorer because it exceeded search pattern filesize limit: qc3C.log
[2021-02-10 17:04:00	832] multiqc [DEBUG ] File ignored by longranger/invocation because it exceeded search pattern filesize limit: qc3C.log
[2021-02-10 17:04:00	840] multiqc [DEBUG ] Ignoring file as matched an ignore pattern: report.qc3C.html
[2021-02-10 17:04:00	844] multiqc [DEBUG ] File ignored by hicexplorer because it exceeded search pattern filesize limit: qc3C.log
[2021-02-10 17:04:00	845] multiqc [DEBUG ] File ignored by longranger/invocation because it exceeded search pattern filesize limit: qc3C.log
[2021-02-10 17:04:00	850] multiqc [DEBUG ] Ignoring file as matched an ignore pattern: report.qc3C.html
[2021-02-10 17:04:00	853] multiqc [DEBUG ] File ignored by hicexplorer because it exceeded search pattern filesize limit: qc3C.log
[2021-02-10 17:04:00	854] multiqc [DEBUG ] File ignored by longranger/invocation because it exceeded search pattern filesize limit: qc3C.log
[2021-02-10 17:04:00	859] multiqc [DEBUG ] Ignoring file as matched an ignore pattern: report.qc3C.html
[2021-02-10 17:04:00	863] multiqc [DEBUG ] File ignored by hicexplorer because it exceeded search pattern filesize limit: qc3C.log
[2021-02-10 17:04:00	864] multiqc [DEBUG ] File ignored by longranger/invocation because it exceeded search pattern filesize limit: qc3C.log
[2021-02-10 17:04:00	868] multiqc [DEBUG ] Ignoring file as matched an ignore pattern: report.qc3C.html
[2021-02-10 17:04:00	871] multiqc [DEBUG ] File ignored by hicexplorer because it exceeded search pattern filesize limit: qc3C.log
[2021-02-10 17:04:00	873] multiqc [DEBUG ] File ignored by longranger/invocation because it exceeded search pattern filesize limit: qc3C.log
[2021-02-10 17:04:00	878] multiqc [DEBUG ] Ignoring file as matched an ignore pattern: report.qc3C.html
[2021-02-10 17:04:00	881] multiqc [DEBUG ] File ignored by hicexplorer because it exceeded search pattern filesize limit: qc3C.log
[2021-02-10 17:04:00	882] multiqc [DEBUG ] File ignored by longranger/invocation because it exceeded search pattern filesize limit: qc3C.log
[2021-02-10 17:04:00	886] multiqc [DEBUG ] Ignoring file as matched an ignore pattern: report.qc3C.html
[2021-02-10 17:04:00	889] multiqc [DEBUG ] File ignored by hicexplorer because it exceeded search pattern filesize limit: qc3C.log
[2021-02-10 17:04:00	890] multiqc [DEBUG ] File ignored by longranger/invocation because it exceeded search pattern filesize limit: qc3C.log
[2021-02-10 17:04:00	896] multiqc [DEBUG ] Ignoring file as matched an ignore pattern: report.qc3C.html
[2021-02-10 17:04:00	898] multiqc [DEBUG ] File ignored by hicexplorer because it exceeded search pattern filesize limit: qc3C.log
[2021-02-10 17:04:00	900] multiqc [DEBUG ] File ignored by longranger/invocation because it exceeded search pattern filesize limit: qc3C.log
[2021-02-10 17:04:00	905] multiqc [DEBUG ] Ignoring file as matched an ignore pattern: report.qc3C.html
[2021-02-10 17:04:00	908] multiqc [DEBUG ] File ignored by hicexplorer because it exceeded search pattern filesize limit: qc3C.log
[2021-02-10 17:04:00	931] multiqc [DEBUG ] File ignored by longranger/invocation because it exceeded search pattern filesize limit: qc3C.log
[2021-02-10 17:04:00	982] multiqc [DEBUG ] Ignoring file as matched an ignore pattern: report.qc3C.html
[2021-02-10 17:04:00	985] multiqc [DEBUG ] File ignored by hicexplorer because it exceeded search pattern filesize limit: qc3C.log
[2021-02-10 17:04:00	986] multiqc [DEBUG ] File ignored by longranger/invocation because it exceeded search pattern filesize limit: qc3C.log
[2021-02-10 17:04:00	991] multiqc [DEBUG ] Ignoring file as matched an ignore pattern: report.qc3C.html
[2021-02-10 17:04:00	995] multiqc [DEBUG ] File ignored by hicexplorer because it exceeded search pattern filesize limit: qc3C.log
[2021-02-10 17:04:00	996] multiqc [DEBUG ] File ignored by longranger/invocation because it exceeded search pattern filesize limit: qc3C.log
[2021-02-10 17:04:01	001] multiqc [DEBUG ] Ignoring file as matched an ignore pattern: report.qc3C.html
[2021-02-10 17:04:01	004] multiqc [DEBUG ] File ignored by hicexplorer because it exceeded search pattern filesize limit: qc3C.log
[2021-02-10 17:04:01	005] multiqc [DEBUG ] File ignored by longranger/invocation because it exceeded search pattern filesize limit: qc3C.log
[2021-02-10 17:04:01	010] multiqc [DEBUG ] Ignoring file as matched an ignore pattern: report.qc3C.html
[2021-02-10 17:04:01	013] multiqc [DEBUG ] File ignored by hicexplorer because it exceeded search pattern filesize limit: qc3C.log
[2021-02-10 17:04:01	015] multiqc [DEBUG ] File ignored by longranger/invocation because it exceeded search pattern filesize limit: qc3C.log
[2021-02-10 17:04:01	019] multiqc [DEBUG ] Ignoring file as matched an ignore pattern: report.qc3C.html
[2021-02-10 17:04:01	022] multiqc [DEBUG ] File ignored by hicexplorer because it exceeded search pattern filesize limit: qc3C.log
[2021-02-10 17:04:01	024] multiqc [DEBUG ] File ignored by longranger/invocation because it exceeded search pattern filesize limit: qc3C.log
[2021-02-10 17:04:01	030] multiqc [DEBUG ] Ignoring file as matched an ignore pattern: report.qc3C.html
[2021-02-10 17:04:01	033] multiqc [DEBUG ] File ignored by hicexplorer because it exceeded search pattern filesize limit: qc3C.log
[2021-02-10 17:04:01	034] multiqc [DEBUG ] File ignored by longranger/invocation because it exceeded search pattern filesize limit: qc3C.log
[2021-02-10 17:04:01	040] multiqc [DEBUG ] Ignoring file as matched an ignore pattern: report.qc3C.html
[2021-02-10 17:04:01	043] multiqc [DEBUG ] File ignored by hicexplorer because it exceeded search pattern filesize limit: qc3C.log
[2021-02-10 17:04:01	044] multiqc [DEBUG ] File ignored by longranger/invocation because it exceeded search pattern filesize limit: qc3C.log
[2021-02-10 17:04:01	049] multiqc [DEBUG ] Ignoring file as matched an ignore pattern: report.qc3C.html
[2021-02-10 17:04:01	052] multiqc [DEBUG ] File ignored by hicexplorer because it exceeded search pattern filesize limit: qc3C.log
[2021-02-10 17:04:01	053] multiqc [DEBUG ] File ignored by longranger/invocation because it exceeded search pattern filesize limit: qc3C.log
[2021-02-10 17:04:01	058] multiqc [DEBUG ] Ignoring file as matched an ignore pattern: report.qc3C.html
[2021-02-10 17:04:01	061] multiqc [DEBUG ] File ignored by hicexplorer because it exceeded search pattern filesize limit: qc3C.log
[2021-02-10 17:04:01	063] multiqc [DEBUG ] File ignored by longranger/invocation because it exceeded search pattern filesize limit: qc3C.log
[2021-02-10 17:04:01	067] multiqc [DEBUG ] Ignoring file as matched an ignore pattern: report.qc3C.html
[2021-02-10 17:04:01	070] multiqc [DEBUG ] File ignored by hicexplorer because it exceeded search pattern filesize limit: qc3C.log
[2021-02-10 17:04:01	071] multiqc [DEBUG ] File ignored by longranger/invocation because it exceeded search pattern filesize limit: qc3C.log
[2021-02-10 17:04:01	075] multiqc [DEBUG ] Ignoring file as matched an ignore pattern: report.qc3C.html
[2021-02-10 17:04:01	078] multiqc [DEBUG ] File ignored by hicexplorer because it exceeded search pattern filesize limit: qc3C.log
[2021-02-10 17:04:01	079] multiqc [DEBUG ] File ignored by longranger/invocation because it exceeded search pattern filesize limit: qc3C.log
[2021-02-10 17:04:01	083] multiqc [DEBUG ] Ignoring file as matched an ignore pattern: report.qc3C.html
[2021-02-10 17:04:01	086] multiqc [DEBUG ] File ignored by hicexplorer because it exceeded search pattern filesize limit: qc3C.log
[2021-02-10 17:04:01	087] multiqc [DEBUG ] File ignored by longranger/invocation because it exceeded search pattern filesize limit: qc3C.log
[2021-02-10 17:04:01	091] multiqc [DEBUG ] Ignoring file as matched an ignore pattern: report.qc3C.html
[2021-02-10 17:04:01	093] multiqc [DEBUG ] File ignored by hicexplorer because it exceeded search pattern filesize limit: qc3C.log
[2021-02-10 17:04:01	095] multiqc [DEBUG ] File ignored by longranger/invocation because it exceeded search pattern filesize limit: qc3C.log
[2021-02-10 17:04:01	098] multiqc [DEBUG ] Ignoring file as matched an ignore pattern: report.qc3C.html
[2021-02-10 17:04:01	100] multiqc [DEBUG ] File ignored by hicexplorer because it exceeded search pattern filesize limit: qc3C.log
[2021-02-10 17:04:01	102] multiqc [DEBUG ] File ignored by longranger/invocation because it exceeded search pattern filesize limit: qc3C.log
[2021-02-10 17:04:01	106] multiqc [DEBUG ] Ignoring file as matched an ignore pattern: report.qc3C.html
[2021-02-10 17:04:01	109] multiqc [DEBUG ] File ignored by hicexplorer because it exceeded search pattern filesize limit: qc3C.log
[2021-02-10 17:04:01	110] multiqc [DEBUG ] File ignored by longranger/invocation because it exceeded search pattern filesize limit: qc3C.log
[2021-02-10 17:04:01	114] multiqc [DEBUG ] Ignoring file as matched an ignore pattern: report.qc3C.html
[2021-02-10 17:04:01	117] multiqc [DEBUG ] File ignored by hicexplorer because it exceeded search pattern filesize limit: qc3C.log
[2021-02-10 17:04:01	118] multiqc [DEBUG ] File ignored by longranger/invocation because it exceeded search pattern filesize limit: qc3C.log
[2021-02-10 17:04:01	122] multiqc [DEBUG ] Ignoring file as matched an ignore pattern: report.qc3C.html
[2021-02-10 17:04:01	125] multiqc [DEBUG ] File ignored by hicexplorer because it exceeded search pattern filesize limit: qc3C.log
[2021-02-10 17:04:01	126] multiqc [DEBUG ] File ignored by longranger/invocation because it exceeded search pattern filesize limit: qc3C.log
[2021-02-10 17:04:01	130] multiqc [DEBUG ] Ignoring file as matched an ignore pattern: report.qc3C.html
[2021-02-10 17:04:01	133] multiqc [DEBUG ] File ignored by hicexplorer because it exceeded search pattern filesize limit: qc3C.log
[2021-02-10 17:04:01	134] multiqc [DEBUG ] File ignored by longranger/invocation because it exceeded search pattern filesize limit: qc3C.log
[2021-02-10 17:04:01	138] multiqc [DEBUG ] Ignoring file as matched an ignore pattern: report.qc3C.html
[2021-02-10 17:04:01	141] multiqc [DEBUG ] File ignored by hicexplorer because it exceeded search pattern filesize limit: qc3C.log
[2021-02-10 17:04:01	142] multiqc [DEBUG ] File ignored by longranger/invocation because it exceeded search pattern filesize limit: qc3C.log
[2021-02-10 17:04:01	146] multiqc [DEBUG ] Ignoring file as matched an ignore pattern: report.qc3C.html
[2021-02-10 17:04:01	148] multiqc [DEBUG ] File ignored by hicexplorer because it exceeded search pattern filesize limit: qc3C.log
[2021-02-10 17:04:01	150] multiqc [DEBUG ] File ignored by longranger/invocation because it exceeded search pattern filesize limit: qc3C.log
[2021-02-10 17:04:01	154] multiqc [DEBUG ] Ignoring file as matched an ignore pattern: report.qc3C.html
[2021-02-10 17:04:01	157] multiqc [DEBUG ] File ignored by hicexplorer because it exceeded search pattern filesize limit: qc3C.log
[2021-02-10 17:04:01	158] multiqc [DEBUG ] File ignored by longranger/invocation because it exceeded search pattern filesize limit: qc3C.log
[2021-02-10 17:04:01	162] multiqc [DEBUG ] Ignoring file as matched an ignore pattern: report.qc3C.html
[2021-02-10 17:04:01	165] multiqc [DEBUG ] File ignored by hicexplorer because it exceeded search pattern filesize limit: qc3C.log
[2021-02-10 17:04:01	166] multiqc [DEBUG ] File ignored by longranger/invocation because it exceeded search pattern filesize limit: qc3C.log
[2021-02-10 17:04:01	170] multiqc [DEBUG ] Ignoring file as matched an ignore pattern: report.qc3C.html
[2021-02-10 17:04:01	174] multiqc [DEBUG ] File ignored by hicexplorer because it exceeded search pattern filesize limit: qc3C.log
[2021-02-10 17:04:01	175] multiqc [DEBUG ] File ignored by longranger/invocation because it exceeded search pattern filesize limit: qc3C.log
[2021-02-10 17:04:01	179] multiqc [DEBUG ] Ignoring file as matched an ignore pattern: report.qc3C.html
[2021-02-10 17:04:01	182] multiqc [DEBUG ] File ignored by hicexplorer because it exceeded search pattern filesize limit: qc3C.log
[2021-02-10 17:04:01	183] multiqc [DEBUG ] File ignored by longranger/invocation because it exceeded search pattern filesize limit: qc3C.log
[2021-02-10 17:04:01	187] multiqc [DEBUG ] Ignoring file as matched an ignore pattern: report.qc3C.html
[2021-02-10 17:04:01	190] multiqc [DEBUG ] File ignored by hicexplorer because it exceeded search pattern filesize limit: qc3C.log
[2021-02-10 17:04:01	191] multiqc [DEBUG ] File ignored by longranger/invocation because it exceeded search pattern filesize limit: qc3C.log
[2021-02-10 17:04:01	648] multiqc.plots.bargraph [DEBUG ] Using matplotlib version 3.3.4
[2021-02-10 17:04:01	650] multiqc.plots.linegraph [DEBUG ] Using matplotlib version 3.3.4
[2021-02-10 17:04:01	651] multiqc [DEBUG ] No samples found: custom_content
[2021-02-10 17:04:01	659] multiqc [DEBUG ] No samples found: ngsderive
[2021-02-10 17:04:01	665] multiqc [DEBUG ] No samples found: purple
[2021-02-10 17:04:01	669] multiqc [DEBUG ] No samples found: conpair
[2021-02-10 17:04:01	674] multiqc [DEBUG ] No samples found: peddy
[2021-02-10 17:04:01	680] multiqc [DEBUG ] No samples found: somalier
[2021-02-10 17:04:01	686] multiqc [DEBUG ] No samples found: methylQA
[2021-02-10 17:04:01	693] multiqc [DEBUG ] No samples found: mosdepth
[2021-02-10 17:04:01	697] multiqc [DEBUG ] No samples found: phantompeakqualtools
[2021-02-10 17:04:01	700] multiqc [DEBUG ] No samples found: qualimap
[2021-02-10 17:04:01	703] multiqc [DEBUG ] No samples found: preseq
[2021-02-10 17:04:01	707] multiqc [DEBUG ] No samples found: quast
[2021-02-10 17:04:01	710] multiqc [DEBUG ] No samples found: qorts
[2021-02-10 17:04:01	713] multiqc [DEBUG ] No samples found: rna_seqc
[2021-02-10 17:04:01	717] multiqc [DEBUG ] No samples found: rockhopper
[2021-02-10 17:04:01	721] multiqc [DEBUG ] No samples found: rsem
[2021-02-10 17:04:01	730] multiqc [DEBUG ] No samples found: rseqc
[2021-02-10 17:04:01	733] multiqc [DEBUG ] No samples found: busco
[2021-02-10 17:04:01	737] multiqc [DEBUG ] No samples found: goleft_indexcov
[2021-02-10 17:04:01	741] multiqc [DEBUG ] No samples found: disambiguate
[2021-02-10 17:04:01	746] multiqc [DEBUG ] No samples found: supernova
[2021-02-10 17:04:01	754] multiqc [DEBUG ] No samples found: deeptools
[2021-02-10 17:04:01	758] multiqc [DEBUG ] No samples found: sargasso
[2021-02-10 17:04:01	761] multiqc [DEBUG ] No samples found: verifybamid
[2021-02-10 17:04:01	764] multiqc [DEBUG ] No samples found: mirtrace
[2021-02-10 17:04:01	768] multiqc [DEBUG ] No samples found: happy
[2021-02-10 17:04:01	771] multiqc [DEBUG ] No samples found: mirtop
[2021-02-10 17:04:01	776] multiqc [DEBUG ] No samples found: homer
[2021-02-10 17:04:01	779] multiqc [DEBUG ] No samples found: hops
[2021-02-10 17:04:01	781] multiqc [DEBUG ] No samples found: macs2
[2021-02-10 17:04:01	784] multiqc [DEBUG ] No samples found: theta2
[2021-02-10 17:04:01	787] multiqc [DEBUG ] No samples found: snpeff
[2021-02-10 17:04:01	791] multiqc [DEBUG ] No samples found: gatk
[2021-02-10 17:04:01	793] multiqc [DEBUG ] No samples found: htseq
[2021-02-10 17:04:01	797] multiqc [DEBUG ] No samples found: bcftools
[2021-02-10 17:04:01	801] multiqc [DEBUG ] No samples found: featureCounts
[2021-02-10 17:04:01	807] multiqc [DEBUG ] No samples found: fgbio
[2021-02-10 17:04:01	814] multiqc [DEBUG ] No samples found: dragen
[2021-02-10 17:04:01	817] multiqc [DEBUG ] No samples found: dedup
[2021-02-10 17:04:01	819] multiqc [DEBUG ] No samples found: damageprofiler
[2021-02-10 17:04:01	829] multiqc [DEBUG ] No samples found: biobambam2
[2021-02-10 17:04:01	832] multiqc [DEBUG ] No samples found: mtnucratio
[2021-02-10 17:04:01	833] multiqc [DEBUG ] No samples found: picard
[2021-02-10 17:04:01	837] multiqc [DEBUG ] No samples found: sentieon
[2021-02-10 17:04:01	840] multiqc [DEBUG ] No samples found: prokka
[2021-02-10 17:04:01	843] multiqc.modules.qc3C.qc3C [INFO ] Enabled junction frequency plot for non-trivial digest: drr/bam_out/DRR177172
[2021-02-10 17:04:01	846] multiqc.modules.qc3C.qc3C [INFO ] Enabled junction frequency plot for non-trivial digest: drr/bam_out/DRR177161
[2021-02-10 17:04:01	847] multiqc.modules.qc3C.qc3C [INFO ] Enabled junction frequency plot for non-trivial digest: drr/bam_out/DRR177171
[2021-02-10 17:04:01	847] multiqc.modules.qc3C.qc3C [INFO ] Enabled junction frequency plot for non-trivial digest: drr/bam_out/DRR177164
[2021-02-10 17:04:01	848] multiqc.modules.qc3C.qc3C [INFO ] Enabled junction frequency plot for non-trivial digest: drr/bam_out/DRR177163
[2021-02-10 17:04:01	848] multiqc.modules.qc3C.qc3C [INFO ] Enabled junction frequency plot for non-trivial digest: drr/bam_out/DRR177162
[2021-02-10 17:04:01	849] multiqc.modules.qc3C.qc3C [INFO ] Enabled junction frequency plot for non-trivial digest: drr/kmer_out/DRR177172
[2021-02-10 17:04:01	851] multiqc.modules.qc3C.qc3C [INFO ] Enabled junction frequency plot for non-trivial digest: drr/kmer_out/DRR177161
[2021-02-10 17:04:01	851] multiqc.modules.qc3C.qc3C [INFO ] Enabled junction frequency plot for non-trivial digest: drr/kmer_out/DRR177171
[2021-02-10 17:04:01	852] multiqc.modules.qc3C.qc3C [INFO ] Enabled junction frequency plot for non-trivial digest: drr/kmer_out/DRR177164
[2021-02-10 17:04:01	852] multiqc.modules.qc3C.qc3C [INFO ] Enabled junction frequency plot for non-trivial digest: drr/kmer_out/DRR177163
[2021-02-10 17:04:01	853] multiqc.modules.qc3C.qc3C [INFO ] Enabled junction frequency plot for non-trivial digest: drr/kmer_out/DRR177162
[2021-02-10 17:04:01	853] multiqc.modules.qc3C.qc3C [INFO ] Found 34 reports
[2021-02-10 17:04:01	855] multiqc.modules.qc3C.qc3C [DEBUG ] Found 17 BAM analysis reports
[2021-02-10 17:04:01	890] multiqc.modules.qc3C.qc3C [DEBUG ] Found 17 k-mer analysis reports
[2021-02-10 17:04:01	920] multiqc [DEBUG ] No samples found: samblaster
[2021-02-10 17:04:01	924] multiqc [DEBUG ] No samples found: samtools
[2021-02-10 17:04:01	927] multiqc [DEBUG ] No samples found: sexdeterrmine
[2021-02-10 17:04:01	931] multiqc [DEBUG ] No samples found: bamtools
[2021-02-10 17:04:01	935] multiqc [DEBUG ] No samples found: jellyfish
[2021-02-10 17:04:01	940] multiqc [DEBUG ] No samples found: vcftools
[2021-02-10 17:04:01	943] multiqc [DEBUG ] No samples found: longranger
[2021-02-10 17:04:01	947] multiqc [DEBUG ] No samples found: stacks
[2021-02-10 17:04:01	950] multiqc [DEBUG ] No samples found: varscan2
[2021-02-10 17:04:01	957] multiqc [DEBUG ] No samples found: bbmap
[2021-02-10 17:04:01	961] multiqc [DEBUG ] No samples found: bismark
[2021-02-10 17:04:01	963] multiqc [DEBUG ] No samples found: biscuit
[2021-02-10 17:04:01	966] multiqc [DEBUG ] No samples found: hicexplorer
[2021-02-10 17:04:01	969] multiqc [DEBUG ] No samples found: hicup
[2021-02-10 17:04:01	971] multiqc [DEBUG ] No samples found: hicpro
[2021-02-10 17:04:01	974] multiqc [DEBUG ] No samples found: salmon
[2021-02-10 17:04:01	977] multiqc [DEBUG ] No samples found: kallisto
[2021-02-10 17:04:01	981] multiqc [DEBUG ] No samples found: slamdunk
[2021-02-10 17:04:01	984] multiqc [DEBUG ] No samples found: star
[2021-02-10 17:04:01	987] multiqc [DEBUG ] No samples found: hisat2
[2021-02-10 17:04:01	990] multiqc [DEBUG ] No samples found: tophat
[2021-02-10 17:04:01	993] multiqc [DEBUG ] No samples found: bowtie2
[2021-02-10 17:04:01	996] multiqc [DEBUG ] No samples found: bowtie1
[2021-02-10 17:04:02	000] multiqc [DEBUG ] No samples found: snpsplit
[2021-02-10 17:04:02	003] multiqc [DEBUG ] No samples found: kat
[2021-02-10 17:04:02	005] multiqc [DEBUG ] No samples found: leehom
[2021-02-10 17:04:02	009] multiqc [DEBUG ] No samples found: adapterRemoval
[2021-02-10 17:04:02	012] multiqc [DEBUG ] No samples found: clipandmerge
[2021-02-10 17:04:02	015] multiqc [DEBUG ] No samples found: cutadapt
[2021-02-10 17:04:02	018] multiqc [DEBUG ] No samples found: flexbar
[2021-02-10 17:04:02	020] multiqc [DEBUG ] No samples found: kaiju
[2021-02-10 17:04:02	023] multiqc [DEBUG ] No samples found: kraken
[2021-02-10 17:04:02	025] multiqc [DEBUG ] No samples found: malt
[2021-02-10 17:04:02	028] multiqc [DEBUG ] No samples found: trimmomatic
[2021-02-10 17:04:02	031] multiqc [DEBUG ] No samples found: sickle
[2021-02-10 17:04:02	034] multiqc [DEBUG ] No samples found: skewer
[2021-02-10 17:04:02	036] multiqc [DEBUG ] No samples found: sortmerna
[2021-02-10 17:04:02	039] multiqc [DEBUG ] No samples found: biobloomtools
[2021-02-10 17:04:02	041] multiqc [DEBUG ] No samples found: fastq_screen
[2021-02-10 17:04:02	044] multiqc [DEBUG ] No samples found: afterqc
[2021-02-10 17:04:02	047] multiqc [DEBUG ] No samples found: fastp
[2021-02-10 17:04:02	050] multiqc [DEBUG ] No samples found: fastqc
[2021-02-10 17:04:02	053] multiqc [DEBUG ] No samples found: pychopper
[2021-02-10 17:04:02	056] multiqc [DEBUG ] No samples found: pycoqc
[2021-02-10 17:04:02	059] multiqc [DEBUG ] No samples found: minionqc
[2021-02-10 17:04:02	062] multiqc [DEBUG ] No samples found: multivcfanalyzer
[2021-02-10 17:04:02	065] multiqc [DEBUG ] No samples found: clusterflow
[2021-02-10 17:04:02	068] multiqc [DEBUG ] No samples found: bcl2fastq
[2021-02-10 17:04:02	071] multiqc [DEBUG ] No samples found: interop
[2021-02-10 17:04:02	074] multiqc [DEBUG ] No samples found: ivar
[2021-02-10 17:04:02	077] multiqc [DEBUG ] No samples found: flash
[2021-02-10 17:04:02	079] multiqc [DEBUG ] No samples found: seqyclean
[2021-02-10 17:04:02	080] multiqc [INFO ] Compressing plot data
[2021-02-10 17:04:02	186] multiqc [INFO ] Report : drr/multiqc_report.html
[2021-02-10 17:04:02	186] multiqc [INFO ] Data : drr/multiqc_data
[2021-02-10 17:04:02	186] multiqc [DEBUG ] Moving data file from '/var/folders/w9/4dbh9_ds7y7bd9ky1l_ft5j80000gn/T/tmpf8cun4s4/multiqc_data' to 'drr/multiqc_data'
[2021-02-10 17:04:02	279] multiqc [INFO ] MultiQC complete
[truncated: 49 more columns]
