# Supplementary material for: qc3C: Reference-free quality control for Hi-C sequencing data
Source: PLoS Comput Biol. 2021 Oct 11;17(10):e1008839. doi: 10.1371/journal.pcbi.1008839 (PMC8530316; doi:10.1371/journal.pcbi.1008839)
Supplement: S1 Supporting Information — Aside from reporting quality results to the user via the console, an analysis run produces a quality report written to disk in both HTML and JSON formats. The create if either output format can be disabled. The JSON format files can be imported by MultiQC. This zip archive includes example results of both BAM and KMER modes, as well as the resulting MultiQC report. (ZIP) [file pcbi.1008839.s005.zip › example_output/multiqc_data/multiqc_qc3c_bam.txt]

Sample	b_qc3C_version	b_run_timestamp	b_mode	b_enzymes	b_seed	b_sample_rate	b_max_obs	b_n_skipped_reads	b_n_unmapped_reads	b_n_analysed_reads	b_n_low_mapq_reads	b_n_ref_len_reads	b_n_secondary_reads	b_n_supplementary_reads	b_n_weak_mapping_reads	b_n_ref_term_reads	b_n_accepted_reads	b_obs_insert_mean	b_obs_insert_median	b_mean_readlen	b_n_analysed_pairs	b_n_accepted_pairs	b_n_trans_pairs	b_p_trans_pairs	b_p_cis_pairs	b_unobs_fraction	b_p_cs_start	b_p_cs_term	b_p_cs_full	b_p_read_thru	b_p_is_split	b_adj_read_thru	b_n_short_inserts	b_p_short_inserts	b_n_informative_fr	b_n_informative_rf	b_n_informative_ffrr	b_n_uninformative_religation	b_n_uninformative_dangling_ends	b_n_uninformative_self_circle	b_n_uninformative_ffrr	b_p_informative_fr	b_p_informative_rf	b_p_informative_ffrr	b_p_uninformative_religation	b_p_uninformative_dangling_ends	b_p_uninformative_self_circle	b_p_uninformative_ffrr	b_n_1kb
DRR177157	qc3C 0.5rc10	2021-02-10 04:59:23.261137	bam	HindIII	12345	1	-1	0	0	687468	104804	905	0	0	58341	47	523737	217.18866739915242	214.0	127.0	200000	200000	112227	56.1135	43.8865	0.0	0.016	42.45025	0.44425000000000003	35.84075	26.662750000000003	35.84075	16899	8.4495	18759	16510	35080	1680	14068	1844	1512	21.372175953881033	18.80988458865483	39.966732366445264	1.9140282319164208	16.027707837262028	2.1008738450320714	1.7226254087247785	70874
DRR177158	qc3C 0.5rc10	2021-02-10 04:59:31.484882	bam	HindIII	12345	1	-1	0	0	685538	99983	784	0	0	60415	45	524649	232.77723406734242	231.0	127.0	200000	200000	120856	60.428000000000004	39.572	0.0	0.00925	45.403	0.44075	39.05075	28.99775	39.05075	11190	5.595	18017	15553	33837	1684	8764	1512	1461	22.764833720812696	19.65152127767108	42.753714747801475	2.1277671080562013	11.073486303446883	1.910441726473264	1.8460022237946023	67954
DRR177159	qc3C 0.5rc10	2021-02-10 04:59:41.934790	bam	DpnII	12345	1	-1	0	0	824770	180078	1581	0	0	70928	84	572655	219.03027656477437	216.0	127.0	200000	200000	117446	58.723000000000006	41.277	0.0	8.3675	51.0255	0.51125	49.122749999999996	36.473499999999994	49.122749999999996	6103	3.0515	20456	18978	39140	424	3255	408	317	24.778932577464445	22.988589287012136	47.41139133173438	0.5136032172880781	3.9428737553601283	0.4942219638055091	0.38399108462339804	76451
DRR177160	qc3C 0.5rc10	2021-02-10 04:59:51.338990	bam	DpnII	12345	1	-1	0	0	873729	201073	1999	0	0	82445	112	588667	217.53166606693054	215.0	127.0	200000	200000	115953	57.976499999999994	42.023500000000006	0.0	3.9395	47.972	0.488	46.03575	33.855000000000004	46.03575	15800	7.9	18301	16772	34921	535	11909	1699	445	21.774721286898995	19.955501088676574	41.5493711851702	0.6365485978083691	14.169452806167978	2.021487976965269	0.52946565612098	68247
DRR177161	qc3C 0.5rc10	2021-02-10 05:00:08.509041	bam	Sau3AI, MluCI	12345	1	-1	0	0	603551	114035	1160	0	0	12570	78	476113	511.307051303137	509.0	127.0	200000	200000	64074	32.037	67.963	53.241650294695475	0.9957499999999999	7.07425	0.8135	5.10875	3.22575	10.925856092436973	112261	56.130500000000005	88674	5792	12175	21988	27969	1265	51	65.2369671733149	4.261142092020658	8.95707958742257	16.176448950164062	20.576637287936084	0.9306534437855892	0.03752041552020953	23665
DRR177162	qc3C 0.5rc10	2021-02-10 05:00:23.775972	bam	Sau3AI, MluCI	12345	1	-1	0	0	637754	129443	1275	0	0	15730	100	491606	549.9077226366985	549.0	127.0	200000	200000	76623	38.311499999999995	61.688500000000005	56.64845173041895	0.972	5.941	0.75425	3.61175	2.29125	8.331305672268908	102077	51.0385	83257	5263	10925	20657	23176	689	67	67.48178347666096	4.265786978123962	8.854972969029884	16.74299099508012	18.784700551966736	0.5584509268340129	0.05430509738443957	21300
DRR177163	qc3C 0.5rc10	2021-02-10 05:00:36.288114	bam	DpnII, HinfI	12345	1	-1	0	8022	811402	158515	1386	0	163238	26957	69	503298	297.17234345057796	295.0	127.0	200000	200000	96593	48.296499999999995	51.703500000000005	19.32203389830508	14.842749999999999	33.21275	1.3575	30.831500000000002	21.816	38.215514705882356	22893	11.4465	26261	20508	42588	3465	13599	116	335	25.395766244064717	19.832313092924075	41.18483274826656	3.350836983956599	13.150947227943949	0.11217809239219781	0.32396259440850234	80514
DRR177164	qc3C 0.5rc10	2021-02-10 05:00:47.487569	bam	DpnII, HinfI	12345	1	-1	0	13509	865654	186194	1811	0	166575	33801	88	523634	319.0417727967397	315.0	127.0	200000	200000	101875	50.9375	49.0625	24.444444444444446	6.57625	32.030750000000005	1.34025	29.86375	21.01875	39.52555147058823	12505	6.2524999999999995	26961	21414	44537	2262	4728	130	355	27.476178343949044	21.823184713375795	45.388025477707004	2.3052229299363054	4.818343949044586	0.13248407643312102	0.36178343949044584	85620
DRR177165	qc3C 0.5rc10	2021-02-10 05:01:02.317488	bam	HindIII	12345	1	-1	0	7285	777751	92494	0	0	174960	48558	0	487172	248.10333183250788	244.0	127.0	200000	200000	35999	17.999499999999998	82.0005	4.098360655737709	0.01025	45.19025	0.49100000000000005	41.445	30.648249999999997	43.21615384615385	11782	5.891	39726	36956	75429	1830	9290	1422	1178	24.223023030347377	22.534008938969883	45.993012237730255	1.1158468545923501	5.664599606099962	0.8670678837324163	0.7182883031201028	152219
DRR177166	qc3C 0.5rc10	2021-02-10 05:01:16.731686	bam	HindIII	12345	1	-1	0	23602	740835	87314	0	0	149461	41788	1	483626	247.56269554753308	244.0	127.0	200000	200000	25643	12.8215	87.1785	4.098360655737709	0.02075	39.12	0.447	36.73225	27.01325	38.302004273504274	38293	19.1465	38603	31713	68802	5338	30482	2666	2091	22.14020658763342	18.188544193809253	39.460417419432545	3.061534667377851	17.482521493258083	1.5290467259702794	1.1992635798964195	136064
DRR177167	qc3C 0.5rc10	2021-02-10 05:01:24.391543	bam	HindIII	12345	1	-1	0	0	690380	102520	865	0	0	61696	51	525594	218.66843300529902	216.0	151.0	200000	200000	111923	55.9615	44.0385	0.0	0.01375	50.265499999999996	0.35025	42.27575	34.4105	42.27575	17340	8.67	18056	16592	35073	1419	14159	2517	1680	20.5002441045903	18.838062150164063	39.82083858442045	1.6110902959910078	16.07570648409914	2.8577267618106883	1.9074219149153582	70737
DRR177168	qc3C 0.5rc10	2021-02-10 05:01:32.150736	bam	HindIII	12345	1	-1	0	0	692429	98064	788	0	0	65699	38	528163	226.7813692480359	225.0	151.0	200000	200000	120270	60.135000000000005	39.865	0.0	0.0065	53.93	0.359	46.0405	37.469	46.0405	11670	5.835	17782	15444	33638	1490	9089	2101	1676	22.30277185501066	19.37037501567791	42.18989088172582	1.8688072243822902	11.39972406873197	2.6351436096826792	2.102094569170952	68060
DRR177169	qc3C 0.5rc10	2021-02-10 05:01:41.603740	bam	DpnII	12345	1	-1	0	0	820354	174237	1554	0	0	74616	75	570443	217.77244772447725	215.0	151.0	200000	200000	116261	58.1305	41.869499999999995	0.0	7.4875	60.09875	0.40249999999999997	57.6635	46.994	57.6635	7057	3.5284999999999997	19958	19439	39243	347	3501	646	952	23.833578141606658	23.213795244748564	46.86346863468634	0.4143827846045451	4.180847633719056	0.77144460764996	1.1368657375894147	76682
DRR177170	qc3C 0.5rc10	2021-02-10 05:01:51.036925	bam	DpnII	12345	1	-1	0	0	848687	189190	1810	0	0	79975	112	578175	213.10605162928482	210.0	151.0	200000	200000	114334	57.167	42.833	0.0	3.5485	56.147999999999996	0.38675	53.71725000000001	43.5345	53.71725000000001	17441	8.720500000000001	18210	16750	34734	424	11561	2307	2104	21.256974762449513	19.55268134382369	40.545840823664	0.49494548595708915	13.49543576214601	2.6930170662806714	2.4560502416361216	68225
DRR177171	qc3C 0.5rc10	2021-02-10 05:02:05.046248	bam	Sau3AI, MluCI	12345	1	-1	0	0	617844	118971	1346	0	0	16767	127	481062	485.25729088039526	486.0	151.0	200000	200000	73334	36.667	63.333	41.1522633744856	0.9769999999999999	8.172749999999999	0.705	5.196	3.689	8.829566433566434	107007	53.5035	69033	5168	10694	24835	40702	988	81	54.50002368433518	4.08002147379723	8.442676014084284	19.60668214043232	32.133327017510624	0.7800041052847646	0.06394770498792099	19659
DRR177172	qc3C 0.5rc10	2021-02-10 05:02:16.625771	bam	DpnII, HinfI	12345	1	-1	0	12932	909224	190519	1835	0	222454	34057	109	518669	313.8665724926159	311.0	151.0	200000	200000	101177	50.5885	49.411500000000004	8.038585209003212	6.0882499999999995	39.518750000000004	1.17775	37.131750000000004	28.340749999999996	40.37753234265735	13287	6.6434999999999995	25381	21299	44668	1648	6087	163	1225	25.683292350970927	21.55267498456837	45.20000404764073	1.6676279813403763	6.159497283021159	0.1649413598049037	1.2395899739939082	85536
DRR177173	qc3C 0.5rc10	2021-02-10 05:02:31.713083	bam	HindIII	12345	1	-1	0	6993	844744	101309	0	0	232131	52130	0	492494	236.6373576823357	234.0	151.0	200000	200000	35169	17.5845	82.4155	0.0	0.0085	54.77525	0.35125	49.59575	39.956	49.59575	12094	6.047000000000001	39088	36839	76090	1447	9727	1611	1476	23.713985840042227	22.349558032166282	46.16243303747475	0.8778688474862132	5.9011957702131275	0.977364694747954	0.8954626253556672	152737
[truncated: 40 more columns]
