# Supplementary material for: qc3C: Reference-free quality control for Hi-C sequencing data
Source: PLoS Comput Biol. 2021 Oct 11;17(10):e1008839. doi: 10.1371/journal.pcbi.1008839 (PMC8530316; doi:10.1371/journal.pcbi.1008839)
Supplement: S1 Supporting Information — Aside from reporting quality results to the user via the console, an analysis run produces a quality report written to disk in both HTML and JSON formats. The create if either output format can be disabled. The JSON format files can be imported by MultiQC. This zip archive includes example results of both BAM and KMER modes, as well as the resulting MultiQC report. (ZIP) [file pcbi.1008839.s005.zip › example_output/multiqc_data/multiqc_qc3c_kmer.txt]

Sample	k_qc3C_version	k_run_timestamp	k_mode	k_kmer_size	k_enzymes	k_seed	k_sample_rate	k_max_freq	k_mean_insert	k_max_freq_quantile	k_max_obs	k_n_skipped	k_n_analysed_reads	k_n_too_short	k_n_no_flank	k_n_ambiguous	k_n_high_cov	k_n_low_cov	k_n_zero_cov	k_n_accepted_reads	k_n_without_junc	k_n_with_junc	k_mean_readlen	k_n_cs_start	k_raw_fraction	k_adj_fraction	k_unobs_fraction	Sau3AI/Sau3AI GATCGATC	Sau3AI/MluCI GATCAATT	MluCI/Sau3AI AATTGATC	MluCI/MluCI AATTAATT	DpnII/DpnII GATCGATC	DpnII/HinfI GATCAATC	DpnII/HinfI GATCACTC	DpnII/HinfI GATCAGTC	DpnII/HinfI GATCATTC	HinfI/DpnII GAATGATC	HinfI/DpnII GACTGATC	HinfI/DpnII GAGTGATC	HinfI/DpnII GATTGATC	HinfI/HinfI GAATAATC	HinfI/HinfI GACTAATC	HinfI/HinfI GAGTAATC	HinfI/HinfI GATTAATC	HinfI/HinfI GAATACTC	HinfI/HinfI GACTACTC	HinfI/HinfI GAGTACTC	HinfI/HinfI GATTACTC	HinfI/HinfI GAATAGTC
DRR177157	qc3C 0.5rc10	2021-02-10 05:04:51.352458	kmer	24	HindIII	12345	1	2744	214	0.9	-1	0	206932	0	0	325	658	0	5949	200000	42883	60665	127.0	24	40.36330873706525	43.129498340354914	3.1005836405579412
DRR177158	qc3C 0.5rc10	2021-02-10 05:06:57.883798	kmer	24	HindIII	12345	1	2758	231	0.9	-1	0	207360	0	0	347	678	0	6335	200000	36091	67678	127.0	17	45.54235099017532	49.011981066846275	3.5816304271349853
DRR177159	qc3C 0.5rc10	2021-02-10 05:08:54.952218	kmer	24	DpnII	12345	1	2122	216	0.9	-1	0	210922	0	0	319	675	0	9928	200000	20085	85475	127.0	19795	51.04152599345908	56.540566068850865	4.720255199772117
DRR177160	qc3C 0.5rc10	2021-02-10 05:10:53.504672	kmer	24	DpnII	12345	1	2463	215	0.9	-1	0	210679	0	0	296	598	0	9785	200000	24753	80579	127.0	12204	49.2871935840555	54.3706983553216	4.5193289170193935
DRR177161	qc3C 0.5rc10	2021-02-10 05:14:07.910864	kmer	24	Sau3AI, MluCI	12345	1	2486	509	0.9	-1	0	205013	0	0	26	1403	0	3584	200000	91059	11517	127.0	2017	6.849734507143202	15.411862246055424	54.41367171926785	12267	184	219	1060
DRR177162	qc3C 0.5rc10	2021-02-10 05:17:28.602623	kmer	24	Sau3AI, MluCI	12345	1	2380	549	0.9	-1	0	205600	0	0	0	1620	0	3980	200000	94534	8396	127.0	2030	4.811184852714069	11.755409841515128	57.87856718014306	8616	170	157	1016
DRR177163	qc3C 0.5rc10	2021-02-10 05:20:46.144107	kmer	24	DpnII, HinfI	12345	1	2840	295	0.9	-1	0	209512	0	0	33	1338	0	8141	200000	34961	69542	127.0	31233	41.49722778449962	56.1509055058685	22.784394438781842					37114	6385	5704	4500	710	744	4521	5421	5989	452	971	1170	1280	285	1019	999	1139	303
DRR177164	qc3C 0.5rc10	2021-02-10 05:24:03.252444	kmer	24	DpnII, HinfI	12345	1	2833	315	0.9	-1	0	209213	0	0	24	929	0	8260	200000	36937	67638	127.0	14426	41.018819612870985	59.369843811524504	27.749878077749944					36184	5925	5354	4257	542	663	4304	5444	5625	419	921	1128	1162	244	1163	1061	1062	342
DRR177165	qc3C 0.5rc10	2021-02-10 05:26:37.218662	kmer	24	HindIII	12345	1	4673	244	0.9	-1	0	208284	0	0	176	1345	0	6763	200000	30587	73543	127.0	18	49.387752550247335	55.84397448693984	7.9061981948090665
DRR177166	qc3C 0.5rc10	2021-02-10 05:28:35.756209	kmer	24	HindIII	12345	1	3744	244	0.9	-1	0	210921	0	0	121	1146	0	9654	200000	34161	72394	127.0	50	43.807155245837954	51.865451738936976	10.000067934144298
DRR177167	qc3C 0.5rc10	2021-02-10 05:31:44.770949	kmer	24	HindIII	12345	1	3742	216	0.9	-1	0	205081	0	0	49	864	0	4168	200000	37416	65000	151.0	20	45.98126280581405	47.875653245031835	1.637876812858119
DRR177168	qc3C 0.5rc10	2021-02-10 05:34:26.813760	kmer	24	HindIII	12345	1	4083	225	0.9	-1	0	205609	0	0	54	830	0	4725	200000	30253	72516	151.0	16	51.34538863871742	53.847976908843734	2.0101827075076018
DRR177169	qc3C 0.5rc10	2021-02-10 05:37:45.312983	kmer	24	DpnII	12345	1	3784	215	0.9	-1	0	207759	0	0	61	741	0	6957	200000	13110	90751	151.0	16687	55.4365981395729	59.036037821620845	2.4833262166387593
DRR177170	qc3C 0.5rc10	2021-02-10 05:41:02.524400	kmer	24	DpnII	12345	1	3941	210	0.9	-1	0	207367	0	0	67	686	0	6614	200000	18182	85386	151.0	9531	52.679859423444995	55.7819423242117	2.1962171851322876
DRR177171	qc3C 0.5rc10	2021-02-10 05:44:40.602252	kmer	24	Sau3AI, MluCI	12345	1	2913	486	0.9	-1	0	202329	0	0	19	1189	0	1121	200000	89452	11580	151.0	1922	6.673930461838998	11.575040813365506	41.75068562500568	11791	185	214	1178
DRR177172	qc3C 0.5rc10	2021-02-10 05:48:16.245822	kmer	24	DpnII, HinfI	12345	1	3222	311	0.9	-1	0	207489	0	0	64	884	0	6541	200000	25310	78260	151.0	12699	47.07492042251	54.90997050637946	11.209037560148671					42788	6927	6461	5087	625	791	5196	6542	6901	494	1110	1342	1424	283	1388	1239	1355	357
DRR177173	qc3C 0.5rc10	2021-02-10 05:51:28.994767	kmer	24	HindIII	12345	1	5102	234	0.9	-1	0	206416	0	0	13	1295	0	5108	200000	22604	80432	151.0	11	53.408188603280784	56.34890240144044	2.3423553231652794
[truncated: 7 more columns]
