# Supplementary material for: qc3C: Reference-free quality control for Hi-C sequencing data
Source: PLoS Comput Biol. 2021 Oct 11;17(10):e1008839. doi: 10.1371/journal.pcbi.1008839 (PMC8530316; doi:10.1371/journal.pcbi.1008839)
Supplement: S1 Supporting Information — Aside from reporting quality results to the user via the console, an analysis run produces a quality report written to disk in both HTML and JSON formats. The create if either output format can be disabled. The JSON format files can be imported by MultiQC. This zip archive includes example results of both BAM and KMER modes, as well as the resulting MultiQC report. (ZIP) [file pcbi.1008839.s005.zip › example_output/multiqc_data/multiqc_sources.txt]

Module	Section	Sample Name	Source
qc3C	bam	DRR177172	/Users/cerebis/git/qc3C/Feb7_2020/drr/bam_out/DRR177172/report.qc3C.json
qc3C	bam	DRR177173	/Users/cerebis/git/qc3C/Feb7_2020/drr/bam_out/DRR177173/report.qc3C.json
qc3C	bam	DRR177160	/Users/cerebis/git/qc3C/Feb7_2020/drr/bam_out/DRR177160/report.qc3C.json
qc3C	bam	DRR177158	/Users/cerebis/git/qc3C/Feb7_2020/drr/bam_out/DRR177158/report.qc3C.json
qc3C	bam	DRR177167	/Users/cerebis/git/qc3C/Feb7_2020/drr/bam_out/DRR177167/report.qc3C.json
qc3C	bam	DRR177169	/Users/cerebis/git/qc3C/Feb7_2020/drr/bam_out/DRR177169/report.qc3C.json
qc3C	bam	DRR177168	/Users/cerebis/git/qc3C/Feb7_2020/drr/bam_out/DRR177168/report.qc3C.json
qc3C	bam	DRR177157	/Users/cerebis/git/qc3C/Feb7_2020/drr/bam_out/DRR177157/report.qc3C.json
qc3C	bam	DRR177159	/Users/cerebis/git/qc3C/Feb7_2020/drr/bam_out/DRR177159/report.qc3C.json
qc3C	bam	DRR177166	/Users/cerebis/git/qc3C/Feb7_2020/drr/bam_out/DRR177166/report.qc3C.json
qc3C	bam	DRR177161	/Users/cerebis/git/qc3C/Feb7_2020/drr/bam_out/DRR177161/report.qc3C.json
qc3C	bam	DRR177171	/Users/cerebis/git/qc3C/Feb7_2020/drr/bam_out/DRR177171/report.qc3C.json
qc3C	bam	DRR177170	/Users/cerebis/git/qc3C/Feb7_2020/drr/bam_out/DRR177170/report.qc3C.json
qc3C	bam	DRR177164	/Users/cerebis/git/qc3C/Feb7_2020/drr/bam_out/DRR177164/report.qc3C.json
qc3C	bam	DRR177163	/Users/cerebis/git/qc3C/Feb7_2020/drr/bam_out/DRR177163/report.qc3C.json
qc3C	bam	DRR177162	/Users/cerebis/git/qc3C/Feb7_2020/drr/bam_out/DRR177162/report.qc3C.json
qc3C	bam	DRR177165	/Users/cerebis/git/qc3C/Feb7_2020/drr/bam_out/DRR177165/report.qc3C.json
qc3C	kmer	DRR177172	/Users/cerebis/git/qc3C/Feb7_2020/drr/kmer_out/DRR177172/report.qc3C.json
qc3C	kmer	DRR177173	/Users/cerebis/git/qc3C/Feb7_2020/drr/kmer_out/DRR177173/report.qc3C.json
qc3C	kmer	DRR177160	/Users/cerebis/git/qc3C/Feb7_2020/drr/kmer_out/DRR177160/report.qc3C.json
qc3C	kmer	DRR177158	/Users/cerebis/git/qc3C/Feb7_2020/drr/kmer_out/DRR177158/report.qc3C.json
qc3C	kmer	DRR177167	/Users/cerebis/git/qc3C/Feb7_2020/drr/kmer_out/DRR177167/report.qc3C.json
qc3C	kmer	DRR177169	/Users/cerebis/git/qc3C/Feb7_2020/drr/kmer_out/DRR177169/report.qc3C.json
qc3C	kmer	DRR177168	/Users/cerebis/git/qc3C/Feb7_2020/drr/kmer_out/DRR177168/report.qc3C.json
qc3C	kmer	DRR177157	/Users/cerebis/git/qc3C/Feb7_2020/drr/kmer_out/DRR177157/report.qc3C.json
qc3C	kmer	DRR177159	/Users/cerebis/git/qc3C/Feb7_2020/drr/kmer_out/DRR177159/report.qc3C.json
qc3C	kmer	DRR177166	/Users/cerebis/git/qc3C/Feb7_2020/drr/kmer_out/DRR177166/report.qc3C.json
qc3C	kmer	DRR177161	/Users/cerebis/git/qc3C/Feb7_2020/drr/kmer_out/DRR177161/report.qc3C.json
qc3C	kmer	DRR177171	/Users/cerebis/git/qc3C/Feb7_2020/drr/kmer_out/DRR177171/report.qc3C.json
qc3C	kmer	DRR177170	/Users/cerebis/git/qc3C/Feb7_2020/drr/kmer_out/DRR177170/report.qc3C.json
qc3C	kmer	DRR177164	/Users/cerebis/git/qc3C/Feb7_2020/drr/kmer_out/DRR177164/report.qc3C.json
qc3C	kmer	DRR177163	/Users/cerebis/git/qc3C/Feb7_2020/drr/kmer_out/DRR177163/report.qc3C.json
qc3C	kmer	DRR177162	/Users/cerebis/git/qc3C/Feb7_2020/drr/kmer_out/DRR177162/report.qc3C.json
qc3C	kmer	DRR177165	/Users/cerebis/git/qc3C/Feb7_2020/drr/kmer_out/DRR177165/report.qc3C.json
