# Supplementary material for: qc3C: Reference-free quality control for Hi-C sequencing data
Source: PLoS Comput Biol. 2021 Oct 11;17(10):e1008839. doi: 10.1371/journal.pcbi.1008839 (PMC8530316; doi:10.1371/journal.pcbi.1008839)
Supplement: S1 Supporting Information — Aside from reporting quality results to the user via the console, an analysis run produces a quality report written to disk in both HTML and JSON formats. The create if either output format can be disabled. The JSON format files can be imported by MultiQC. This zip archive includes example results of both BAM and KMER modes, as well as the resulting MultiQC report. (ZIP) [file pcbi.1008839.s005.zip › example_output/multiqc_data/multiqc_data.json]

{
    "report_data_sources": {
        "qc3C": {
            "bam": {
                "DRR177172": "/Users/cerebis/git/qc3C/Feb7_2020/drr/bam_out/DRR177172/report.qc3C.json",
                "DRR177173": "/Users/cerebis/git/qc3C/Feb7_2020/drr/bam_out/DRR177173/report.qc3C.json",
                "DRR177160": "/Users/cerebis/git/qc3C/Feb7_2020/drr/bam_out/DRR177160/report.qc3C.json",
                "DRR177158": "/Users/cerebis/git/qc3C/Feb7_2020/drr/bam_out/DRR177158/report.qc3C.json",
                "DRR177167": "/Users/cerebis/git/qc3C/Feb7_2020/drr/bam_out/DRR177167/report.qc3C.json",
                "DRR177169": "/Users/cerebis/git/qc3C/Feb7_2020/drr/bam_out/DRR177169/report.qc3C.json",
                "DRR177168": "/Users/cerebis/git/qc3C/Feb7_2020/drr/bam_out/DRR177168/report.qc3C.json",
                "DRR177157": "/Users/cerebis/git/qc3C/Feb7_2020/drr/bam_out/DRR177157/report.qc3C.json",
                "DRR177159": "/Users/cerebis/git/qc3C/Feb7_2020/drr/bam_out/DRR177159/report.qc3C.json",
                "DRR177166": "/Users/cerebis/git/qc3C/Feb7_2020/drr/bam_out/DRR177166/report.qc3C.json",
                "DRR177161": "/Users/cerebis/git/qc3C/Feb7_2020/drr/bam_out/DRR177161/report.qc3C.json",
                "DRR177171": "/Users/cerebis/git/qc3C/Feb7_2020/drr/bam_out/DRR177171/report.qc3C.json",
                "DRR177170": "/Users/cerebis/git/qc3C/Feb7_2020/drr/bam_out/DRR177170/report.qc3C.json",
                "DRR177164": "/Users/cerebis/git/qc3C/Feb7_2020/drr/bam_out/DRR177164/report.qc3C.json",
                "DRR177163": "/Users/cerebis/git/qc3C/Feb7_2020/drr/bam_out/DRR177163/report.qc3C.json",
                "DRR177162": "/Users/cerebis/git/qc3C/Feb7_2020/drr/bam_out/DRR177162/report.qc3C.json",
                "DRR177165": "/Users/cerebis/git/qc3C/Feb7_2020/drr/bam_out/DRR177165/report.qc3C.json"
            },
            "kmer": {
                "DRR177172": "/Users/cerebis/git/qc3C/Feb7_2020/drr/kmer_out/DRR177172/report.qc3C.json",
                "DRR177173": "/Users/cerebis/git/qc3C/Feb7_2020/drr/kmer_out/DRR177173/report.qc3C.json",
                "DRR177160": "/Users/cerebis/git/qc3C/Feb7_2020/drr/kmer_out/DRR177160/report.qc3C.json",
                "DRR177158": "/Users/cerebis/git/qc3C/Feb7_2020/drr/kmer_out/DRR177158/report.qc3C.json",
                "DRR177167": "/Users/cerebis/git/qc3C/Feb7_2020/drr/kmer_out/DRR177167/report.qc3C.json",
                "DRR177169": "/Users/cerebis/git/qc3C/Feb7_2020/drr/kmer_out/DRR177169/report.qc3C.json",
                "DRR177168": "/Users/cerebis/git/qc3C/Feb7_2020/drr/kmer_out/DRR177168/report.qc3C.json",
                "DRR177157": "/Users/cerebis/git/qc3C/Feb7_2020/drr/kmer_out/DRR177157/report.qc3C.json",
                "DRR177159": "/Users/cerebis/git/qc3C/Feb7_2020/drr/kmer_out/DRR177159/report.qc3C.json",
                "DRR177166": "/Users/cerebis/git/qc3C/Feb7_2020/drr/kmer_out/DRR177166/report.qc3C.json",
                "DRR177161": "/Users/cerebis/git/qc3C/Feb7_2020/drr/kmer_out/DRR177161/report.qc3C.json",
                "DRR177171": "/Users/cerebis/git/qc3C/Feb7_2020/drr/kmer_out/DRR177171/report.qc3C.json",
                "DRR177170": "/Users/cerebis/git/qc3C/Feb7_2020/drr/kmer_out/DRR177170/report.qc3C.json",
                "DRR177164": "/Users/cerebis/git/qc3C/Feb7_2020/drr/kmer_out/DRR177164/report.qc3C.json",
                "DRR177163": "/Users/cerebis/git/qc3C/Feb7_2020/drr/kmer_out/DRR177163/report.qc3C.json",
                "DRR177162": "/Users/cerebis/git/qc3C/Feb7_2020/drr/kmer_out/DRR177162/report.qc3C.json",
                "DRR177165": "/Users/cerebis/git/qc3C/Feb7_2020/drr/kmer_out/DRR177165/report.qc3C.json"
            }
        }
    },
    "report_general_stats_data": [],
    "report_general_stats_headers": [],
    "report_multiqc_command": "/Users/cerebis/miniconda3/envs/qc3c/bin/multiqc -o drr drr",
    "report_plot_data": {
        "qc3C_bam_acceptance_plot": {
            "plot_type": "bar_graph",
            "samples": [
                [
                    "DRR177157",
                    "DRR177158",
                    "DRR177159",
                    "DRR177160",
                    "DRR177161",
                    "DRR177162",
                    "DRR177163",
                    "DRR177164",
                    "DRR177165",
                    "DRR177166",
                    "DRR177167",
                    "DRR177168",
                    "DRR177169",
                    "DRR177170",
                    "DRR177171",
                    "DRR177172",
                    "DRR177173"
                ]
            ],
            "datasets": [
                [
                    {
                        "name": "Accepted",
                        "data": [
                            523737.0,
                            524649.0,
                            572655.0,
                            588667.0,
                            476113.0,
                            491606.0,
                            503298.0,
                            523634.0,
                            487172.0,
                            483626.0,
                            525594.0,
                            528163.0,
                            570443.0,
                            578175.0,
                            481062.0,
                            518669.0,
                            492494.0
                        ],
                        "color": "#66C2A5"
                    },
                    {
                        "name": "Truncated",
                        "data": [
                            47.0,
                            45.0,
                            84.0,
                            112.0,
                            78.0,
                            100.0,
                            69.0,
                            88.0,
                            0.0,
                            1.0,
                            51.0,
                            38.0,
                            75.0,
                            112.0,
                            127.0,
                            109.0,
                            0.0
                        ],
                        "color": "#FC8D62"
                    },
                    {
                        "name": "Weak mapping",
                        "data": [
                            58341.0,
                            60415.0,
                            70928.0,
                            82445.0,
                            12570.0,
                            15730.0,
                            26957.0,
                            33801.0,
                            48558.0,
                            41788.0,
                            61696.0,
                            65699.0,
                            74616.0,
                            79975.0,
                            16767.0,
                            34057.0,
                            52130.0
                        ],
                        "color": "#8DA0CB"
                    },
                    {
                        "name": "Supplementary",
                        "data": [
                            0.0,
                            0.0,
                            0.0,
                            0.0,
                            0.0,
                            0.0,
                            163238.0,
                            166575.0,
                            174960.0,
                            149461.0,
                            0.0,
                            0.0,
                            0.0,
                            0.0,
                            0.0,
                            222454.0,
                            232131.0
                        ],
                        "color": "#E78AC3"
                    },
                    {
                        "name": "Secondary",
                        "data": [
                            0.0,
                            0.0,
                            0.0,
                            0.0,
                            0.0,
                            0.0,
                            0.0,
                            0.0,
                            0.0,
                            0.0,
                            0.0,
                            0.0,
                            0.0,
                            0.0,
                            0.0,
                            0.0,
                            0.0
                        ],
                        "color": "#A6D854"
                    },
                    {
                        "name": "Low mapq",
                        "data": [
                            104804.0,
                            99983.0,
                            180078.0,
                            201073.0,
                            114035.0,
                            129443.0,
                            158515.0,
                            186194.0,
                            92494.0,
                            87314.0,
                            102520.0,
                            98064.0,
                            174237.0,
                            189190.0,
                            118971.0,
                            190519.0,
                            101309.0
                        ],
                        "color": "#FFD92F"
                    },
                    {
                        "name": "Unmapped",
                        "data": [
                            0.0,
                            0.0,
                            0.0,
                            0.0,
                            0.0,
                            0.0,
                            8022.0,
                            13509.0,
                            7285.0,
                            23602.0,
                            0.0,
                            0.0,
                            0.0,
                            0.0,
                            0.0,
                            12932.0,
                            6993.0
                        ],
                        "color": "#E5C494"
                    },
                    {
                        "name": "Skipped",
                        "data": [
                            0.0,
                            0.0,
                            0.0,
                            0.0,
                            0.0,
                            0.0,
                            0.0,
                            0.0,
                            0.0,
                            0.0,
                            0.0,
                            0.0,
                            0.0,
                            0.0,
                            0.0,
                            0.0,
                            0.0
                        ],
                        "color": "#B3B3B3"
                    }
                ]
            ],
            "config": {
                "id": "qc3C_bam_acceptance_plot",
                "namespace": "qc3C",
                "title": "qc3C: BAM mode read parsing results",
                "ylab": "Number of Reads",
                "hide_zero_cats": false,
                "cpswitch_counts_label": "Number of Reads"
            }
        },
        "qc3C_bam_valid_plot": {
            "plot_type": "bar_graph",
            "samples": [
                [
                    "DRR177157",
                    "DRR177158",
                    "DRR177159",
                    "DRR177160",
                    "DRR177161",
                    "DRR177162",
                    "DRR177163",
                    "DRR177164",
                    "DRR177165",
                    "DRR177166",
                    "DRR177167",
                    "DRR177168",
                    "DRR177169",
                    "DRR177170",
                    "DRR177171",
                    "DRR177172",
                    "DRR177173"
                ]
            ],
            "datasets": [
                [
                    {
                        "name": "Valid FR",
                        "data": [
                            18759.0,
                            18017.0,
                            20456.0,
                            18301.0,
                            88674.0,
                            83257.0,
                            26261.0,
                            26961.0,
                            39726.0,
                            38603.0,
                            18056.0,
                            17782.0,
                            19958.0,
                            18210.0,
                            69033.0,
                            25381.0,
                            39088.0
                        ],
                        "color": "#41ab5d"
                    },
                    {
                        "name": "Valid RF",
                        "data": [
                            16510.0,
                            15553.0,
                            18978.0,
                            16772.0,
                            5792.0,
                            5263.0,
                            20508.0,
                            21414.0,
                            36956.0,
                            31713.0,
                            16592.0,
                            15444.0,
                            19439.0,
                            16750.0,
                            5168.0,
                            21299.0,
                            36839.0
                        ],
                        "color": "#74c476"
                    },
                    {
                        "name": "Valid FF|RR",
                        "data": [
                            35080.0,
                            33837.0,
                            39140.0,
                            34921.0,
                            12175.0,
                            10925.0,
                            42588.0,
                            44537.0,
                            75429.0,
                            68802.0,
                            35073.0,
                            33638.0,
                            39243.0,
                            34734.0,
                            10694.0,
                            44668.0,
                            76090.0
                        ],
                        "color": "#a1d99b"
                    },
                    {
                        "name": "Religation",
                        "data": [
                            1680.0,
                            1684.0,
                            424.0,
                            535.0,
                            21988.0,
                            20657.0,
                            3465.0,
                            2262.0,
                            1830.0,
                            5338.0,
                            1419.0,
                            1490.0,
                            347.0,
                            424.0,
                            24835.0,
                            1648.0,
                            1447.0
                        ],
                        "color": "#fcbba1"
                    },
                    {
                        "name": "Dangling End",
                        "data": [
                            14068.0,
                            8764.0,
                            3255.0,
                            11909.0,
                            27969.0,
                            23176.0,
                            13599.0,
                            4728.0,
                            9290.0,
                            30482.0,
                            14159.0,
                            9089.0,
                            3501.0,
                            11561.0,
                            40702.0,
                            6087.0,
                            9727.0
                        ],
                        "color": "#fc9272"
                    },
                    {
                        "name": "Self-circle",
                        "data": [
                            1844.0,
                            1512.0,
                            408.0,
                            1699.0,
                            1265.0,
                            689.0,
                            116.0,
                            130.0,
                            1422.0,
                            2666.0,
                            2517.0,
                            2101.0,
                            646.0,
                            2307.0,
                            988.0,
                            163.0,
                            1611.0
                        ],
                        "color": "#fb6a4a"
                    },
                    {
                        "name": "Invalid FF|RR",
                        "data": [
                            1512.0,
                            1461.0,
                            317.0,
                            445.0,
                            51.0,
                            67.0,
                            335.0,
                            355.0,
                            1178.0,
                            2091.0,
                            1680.0,
                            1676.0,
                            952.0,
                            2104.0,
                            81.0,
                            1225.0,
                            1476.0
                        ],
                        "color": "#ef3b2c"
                    }
                ]
            ],
            "config": {
                "id": "qc3C_bam_valid_plot",
                "namespace": "qc3C",
                "title": "qc3C: BAM mode valid vs invalid HiC-Pro categories",
                "ylab": "Number of Reads",
                "hide_zero_cats": false,
                "cpswitch_counts_label": "Number of Reads"
            }
        },
        "qc3C_bam_longrange_plot": {
            "plot_type": "bar_graph",
            "samples": [
                [
                    "DRR177157",
                    "DRR177158",
                    "DRR177159",
                    "DRR177160",
                    "DRR177161",
                    "DRR177162",
                    "DRR177163",
                    "DRR177164",
                    "DRR177165",
                    "DRR177166",
                    "DRR177167",
                    "DRR177168",
                    "DRR177169",
                    "DRR177170",
                    "DRR177171",
                    "DRR177172",
                    "DRR177173"
                ]
            ],
            "datasets": [
                [
                    {
                        "name": "10000 and further bp",
                        "data": [
                            56677.0,
                            50681.0,
                            59084.0,
                            47300.0,
                            13324.0,
                            13038.0,
                            54619.0,
                            57795.0,
                            136771.0,
                            110481.0,
                            56866.0,
                            50948.0,
                            59476.0,
                            47429.0,
                            12409.0,
                            57778.0,
                            137179.0
                        ],
                        "color": "#118AB2"
                    },
                    {
                        "name": "from 5000 to 10000 bp",
                        "data": [
                            6063.0,
                            7709.0,
                            7231.0,
                            8767.0,
                            2735.0,
                            2174.0,
                            9373.0,
                            10211.0,
                            7149.0,
                            10032.0,
                            6024.0,
                            7607.0,
                            7235.0,
                            8745.0,
                            2006.0,
                            10290.0,
                            7222.0
                        ],
                        "color": "#0CABAA"
                    },
                    {
                        "name": "from 1000 to 5000 bp",
                        "data": [
                            8134.0,
                            9564.0,
                            10136.0,
                            12180.0,
                            7606.0,
                            6088.0,
                            16522.0,
                            17614.0,
                            8299.0,
                            15551.0,
                            7847.0,
                            9505.0,
                            9971.0,
                            12051.0,
                            5244.0,
                            17468.0,
                            8336.0
                        ],
                        "color": "#07D1A1"
                    },
                    {
                        "name": "less than 1000 bp",
                        "data": [
                            16899.0,
                            11190.0,
                            6103.0,
                            15800.0,
                            112261.0,
                            102077.0,
                            22893.0,
                            12505.0,
                            11782.0,
                            38293.0,
                            17340.0,
                            11670.0,
                            7057.0,
                            17441.0,
                            107007.0,
                            13287.0,
                            12094.0
                        ],
                        "color": "#FFD166"
                    },
                    {
                        "name": "trans pairs",
                        "data": [
                            112227.0,
                            120856.0,
                            117446.0,
                            115953.0,
                            64074.0,
                            76623.0,
                            96593.0,
                            101875.0,
                            35999.0,
                            25643.0,
                            111923.0,
                            120270.0,
                            116261.0,
                            114334.0,
                            73334.0,
                            101177.0,
                            35169.0
                        ],
                        "color": "#F78C6B"
                    }
                ]
            ],
            "config": {
                "id": "qc3C_bam_longrange_plot",
                "namespace": "qc3C",
                "title": "qc3C: BAM mode long-range pairs",
                "ylab": "Number of Reads",
                "cpswitch_counts_label": "Number of Reads"
            }
        },
        "qc3C_bam_fragment_histogram": {
            "plot_type": "xy_line",
            "datasets": [
                [
                    {
                        "name": "DRR177157",
                        "data": [
                            [
                                10.616620164890138,
                                0.0
                            ],
                            [
                                11.92590458022024,
                                0.0
                            ],
                            [
                                13.396655229964129,
                                0.0
                            ],
                            [
                                15.048784781339489,
                                0.0
                            ],
                            [
                                16.904661611992637,
                                0.0
                            ],
                            [
                                18.98941265811241,
                                0.0
                            ],
                            [
                                21.33126361099484,
                                0.0
                            ],
                            [
                                23.96192106802016,
                                0.0
                            ],
                            [
                                26.917001812029568,
                                0.0
                            ],
                            [
                                30.236515031165933,
                                0.0
                            ],
                            [
                                33.96540400801006,
                                0.0
                            ],
                            [
                                38.15415461200591,
                                0.0
                            ],
                            [
                                42.85947883362568,
                                0.0
                            ],
                            [
                                48.145082614724814,
                                0.0
                            ],
                            [
                                54.08252837083299,
                                3.969760244677363e-06
                            ],
                            [
                                60.75220388317268,
                                8.83485113852944e-06
                            ],
                            [
                                68.24441067834891,
                                6.2919342089441184e-06
                            ],
                            [
                                76.66058663141169,
                                2.1004405310361548e-05
                            ],
                            [
                                86.11467934525882,
                                4.73693774524841e-05
                            ],
                            [
                                96.7346889007258,
                                0.00010098350079123768
                            ],
                            [
                                108.66440086483811,
                                0.00021239409553696246
                            ],
                            [
                                122.06533302063097,
                                0.0004493863007451143
                            ],
                            [
                                137.1189221755412,
                                0.0006372623831509432
                            ],
                            [
                                154.02898065582917,
                                0.0007763794272365374
                            ],
                            [
                                173.02445574580054,
                                0.0009275236030897051
                            ],
                            [
                                194.36252943220097,
                                0.0008825828860974665
                            ],
                            [
                                218.33210042159047,
                                0.000854030724084864
                            ],
                            [
                                245.25769557414475,
                                0.0007480156575300654
                            ],
                            [
                                275.50386371124563,
                                0.0006744669032867025
                            ],
                            [
                                309.4801112851452,
                                0.0005452693252272954
                            ],
                            [
                                347.64644673531814,
                                0.00038319978427111314
                            ],
                            [
                                390.51960859719844,
                                0.0002443712919516658
                            ],
                            [
                                438.6800616864058,
                                0.00012504440763613854
                            ],
                            [
                                492.7798560806233,
                                7.145163427252417e-05
                            ],
                            [
                                553.5514553028175,
                                4.285737292290114e-05
                            ],
                            [
                                621.8176532316174,
                                3.763437564649435e-05
                            ],
                            [
                                698.5027140050729,
                                2.9353273330168132e-05
                            ],
                            [
                                784.644885742276,
                                3.0235029352781356e-05
                            ],
                            [
                                881.4104575075971,
                                3.0082229737392404e-05
                            ],
                            [
                                990.1095498364425,
                                3.0574342631279843e-05
                            ],
                            [
                                1112.2138526123315,
                                3.271919933283179e-05
                            ],
                            [
                                1249.3765504505132,
                                3.170474649612122e-05
                            ],
                            [
                                1403.4547053602469,
                                3.0059753764622508e-05
                            ],
                            [
                                1576.534399727262,
                                3.1457904770753165e-05
                            ],
                            [
                                1770.958980030221,
                                2.8792301205895276e-05
                            ],
                            [
                                1989.3607836862013,
                                2.8437298195353744e-05
                            ],
                            [
                                2234.6967785787137,
                                2.810143724485705e-05
                            ],
                            [
                                2510.288597796047,
                                2.7795914842287592e-05
                            ],
                            [
                                2819.8675116150134,
                                2.5848321073248762e-05
                            ],
                            [
                                3167.6249456110904,
                                2.4705010518726577e-05
                            ],
                            [
                                3558.269228865654,
                                2.3229677981321547e-05
                            ],
                            [
                                3997.089340590983,
                                2.2049084961495276e-05
                            ],
                            [
                                4490.026518246148,
                                1.9747967809699737e-05
                            ],
                            [
                                5043.754696654552,
                                1.9580561432193276e-05
                            ],
                            [
                                5665.770867197858,
                                1.7809844019909073e-05
                            ],
                            [
                                6364.496580470115,
                                1.691718679935529e-05
                            ],
                            [
                                7149.391966648556,
                                1.536023269650602e-05
                            ],
                            [
                                8031.083817316365,
                                1.39679734615668e-05
                            ],
                            [
                                9021.509462852388,
                                1.2993755743475788e-05
                            ],
                            [
                                10134.078393360785,
                                1.1620200920544866e-05
                            ],
                            [
                                11383.853811345534,
                                1.054250371714227e-05
                            ],
                            [
                                12787.756574192957,
                                9.678904751347749e-06
                            ],
                            [
                                14364.794287663703,
                                8.54905050403239e-06
                            ],
                            [
                                16136.318652118109,
                                7.690324078679053e-06
                            ],
                            [
                                18126.31454571589,
                                6.674299225921225e-06
                            ],
                            [
                                20361.72475852188,
                                5.962649919063452e-06
                            ],
                            [
                                22872.81477413135,
                                5.5239293967714565e-06
                            ],
                            [
                                25693.58253763662,
                                5.00522291025254e-06
                            ],
                            [
                                28862.21875783176,
                                4.243724672256868e-06
                            ],
                            [
                                32421.623975741655,
                                3.979797477217701e-06
                            ],
                            [
                                36419.98940012723,
                                3.5782455590679935e-06
                            ],
                            [
                                40911.449373967946,
                                3.3139790168250872e-06
                            ],
                            [
                                45956.814305742075,
                                2.828690919715881e-06
                            ],
                            [
                                51624.39398874845,
                                2.47863488680482e-06
                            ],
                            [
                                57990.922455487496,
                                2.265753554592169e-06
                            ],
                            [
                                65142.596888814296,
                                2.216401758331011e-06
                            ],
                            [
                                73176.24465580487,
                                1.9833430687510257e-06
                            ],
                            [
                                82200.63426494556,
                                1.7094474204987454e-06
                            ],
                            [
                                92337.94799585041,
                                1.5113129457249949e-06
                            ],
                            [
                                103725.43613961406,
                                1.3029619393376514e-06
                            ],
                            [
                                116517.27524675612,
                                1.3082456324908263e-06
                            ],
                            [
                                130886.65554179688,
                                1.1441161243153061e-06
                            ],
                            [
                                147028.12576621718,
                                1.0046372618724984e-06
                            ],
                            [
                                165160.22719690777,
                                9.131920497938605e-07
                            ],
                            [
                                185528.45250239776,
                                7.822713749711478e-07
                            ],
                            [
                                208408.5694971659,
                                7.11327133636325e-07
                            ],
                            [
                                234110.35479473774,
                                6.584534629188925e-07
                            ],
                            [
                                262981.78790994175,
                                5.404475852494299e-07
                            ],
                            [
                                295413.7625947681,
                                4.912892221423294e-07
                            ],
                            [
                                331845.37919516815,
                                4.266780387488495e-07
                            ],
                            [
                                372769.88968263916,
                                3.7637956127829795e-07
                            ],
                            [
                                418741.3758510767,
                                3.576181903656228e-07
                            ],
                            [
                                470382.25109579955,
                                2.8344052186605015e-07
                            ],
                            [
                                528391.6873422167,
                                2.4704090380366916e-07
                            ],
                            [
                                593555.0812173234,
                                2.186535550980225e-07
                            ],
                            [
                                666754.6876276445,
                                1.764557219064938e-07
                            ],
                            [
                                748981.5647128907,
                                1.4891405459021345e-07
                            ],
                            [
                                841348.9918994781,
                                1.2797231419103428e-07
                            ],
                            [
                                945107.5427225197,
                                1.098339276370601e-07
                            ]
                        ]
                    },
                    {
                        "name": "DRR177158",
                        "data": [
                            [
                                10.616620164890138,
                                0.0
                            ],
                            [
                                11.92590458022024,
                                0.0
                            ],
                            [
                                13.396655229964129,
                                0.0
                            ],
                            [
                                15.048784781339489,
                                0.0
                            ],
                            [
                                16.904661611992637,
                                0.0
                            ],
                            [
                                18.98941265811241,
                                0.0
                            ],
                            [
                                21.33126361099484,
                                0.0
                            ],
                            [
                                23.96192106802016,
                                0.0
                            ],
                            [
                                26.917001812029568,
                                0.0
                            ],
                            [
                                30.236515031165933,
                                0.0
                            ],
                            [
                                33.96540400801006,
                                0.0
                            ],
                            [
                                38.15415461200591,
                                0.0
                            ],
                            [
                                42.85947883362568,
                                0.0
                            ],
                            [
                                48.145082614724814,
                                0.0
                            ],
                            [
                                54.08252837083299,
                                8.791541991408838e-06
                            ],
                            [
                                60.75220388317268,
                                1.956590826268916e-06
                            ],
                            [
                                68.24441067834891,
                                8.70893334793977e-06
                            ],
                            [
                                76.66058663141169,
                                6.202259075577075e-06
                            ],
                            [
                                86.11467934525882,
                                3.1747731409273566e-05
                            ],
                            [
                                96.7346889007258,
                                5.898221098266225e-05
                            ],
                            [
                                108.66440086483811,
                                0.00012470377822546315
                            ],
                            [
                                122.06533302063097,
                                0.00028727096011884354
                            ],
                            [
                                137.1189221755412,
                                0.0004299780996095079
                            ],
                            [
                                154.02898065582917,
                                0.00044296713034729546
                            ],
                            [
                                173.02445574580054,
                                0.0005880690499189681
                            ],
                            [
                                194.36252943220097,
                                0.0005339047093481361
                            ],
                            [
                                218.33210042159047,
                                0.0005939764248098327
                            ],
                            [
                                245.25769557414475,
                                0.0005457299608237675
                            ],
                            [
                                275.50386371124563,
                                0.0005125671828784472
                            ],
                            [
                                309.4801112851452,
                                0.000400986548987006
                            ],
                            [
                                347.64644673531814,
                                0.00031969501637529543
                            ],
                            [
                                390.51960859719844,
                                0.00017593289263349507
                            ],
                            [
                                438.6800616864058,
                                0.00010757334199685436
                            ],
                            [
                                492.7798560806233,
                                6.030441551469756e-05
                            ],
                            [
                                553.5514553028175,
                                3.822293709201191e-05
                            ],
                            [
                                621.8176532316174,
                                3.651172654483828e-05
                            ],
                            [
                                698.5027140050729,
                                4.322427015983393e-05
                            ],
                            [
                                784.644885742276,
                                3.438862086328855e-05
                            ],
                            [
                                881.4104575075971,
                                3.465907554386967e-05
                            ],
                            [
                                990.1095498364425,
                                3.529605205307085e-05
                            ],
                            [
                                1112.2138526123315,
                                3.6871673156573275e-05
                            ],
                            [
                                1249.3765504505132,
                                3.348970818461515e-05
                            ],
                            [
                                1403.4547053602469,
                                3.438663532340109e-05
                            ],
                            [
                                1576.534399727262,
                                3.649252888485972e-05
                            ],
                            [
                                1770.958980030221,
                                3.483540837673157e-05
                            ],
                            [
                                1989.3607836862013,
                                3.48948507322719e-05
                            ],
                            [
                                2234.6967785787137,
                                3.250009702657738e-05
                            ],
                            [
                                2510.288597796047,
                                3.556135771729375e-05
                            ],
                            [
                                2819.8675116150134,
                                3.304832165844516e-05
                            ],
                            [
                                3167.6249456110904,
                                3.4411026768370025e-05
                            ],
                            [
                                3558.269228865654,
                                3.2270104493206854e-05
                            ],
                            [
                                3997.089340590983,
                                3.226620828590413e-05
                            ],
                            [
                                4490.026518246148,
                                2.8909180626650793e-05
                            ],
                            [
                                5043.754696654552,
                                2.915263353846443e-05
                            ],
                            [
                                5665.770867197858,
                                2.5028999344038367e-05
                            ],
                            [
                                6364.496580470115,
                                2.4167530150725912e-05
                            ],
                            [
                                7149.391966648556,
                                2.1397916533713764e-05
                            ],
                            [
                                8031.083817316365,
                                1.971478823860201e-05
                            ],
                            [
                                9021.509462852388,
                                1.8143320879342817e-05
                            ],
                            [
                                10134.078393360785,
                                1.567055033914756e-05
                            ],
                            [
                                11383.853811345534,
                                1.41067863605099e-05
                            ],
                            [
                                12787.756574192957,
                                1.1879510439898817e-05
                            ],
                            [
                                14364.794287663703,
                                1.0989064291804457e-05
                            ],
                            [
                                16136.318652118109,
                                1.020251782257023e-05
                            ],
                            [
                                18126.31454571589,
                                8.675856945165942e-06
                            ],
                            [
                                20361.72475852188,
                                7.711703178111514e-06
                            ],
                            [
                                22872.81477413135,
                                6.579246269186114e-06
                            ],
                            [
                                25693.58253763662,
                                6.028118796550375e-06
                            ],
                            [
                                28862.21875783176,
                                5.115097685044955e-06
                            ],
                            [
                                32421.623975741655,
                                4.758849585613535e-06
                            ],
                            [
                                36419.98940012723,
                                4.13848598422571e-06
                            ],
                            [
                                40911.449373967946,
                                3.86718759665186e-06
                            ],
                            [
                                45956.814305742075,
                                3.0184430772566955e-06
                            ],
                            [
                                51624.39398874845,
                                2.8942921142650726e-06
                            ],
                            [
                                57990.922455487496,
                                2.531447883633397e-06
                            ],
                            [
                                65142.596888814296,
                                2.2626567097936215e-06
                            ],
                            [
                                73176.24465580487,
                                1.9720168382237453e-06
                            ],
                            [
                                82200.63426494556,
                                1.6803239197008781e-06
                            ],
                            [
                                92337.94799585041,
                                1.476540110076921e-06
                            ],
                            [
                                103725.43613961406,
                                1.2995405490926915e-06
                            ],
                            [
                                116517.27524675612,
                                1.1395277436163986e-06
                            ],
                            [
                                130886.65554179688,
                                1.0180574637029291e-06
                            ],
                            [
                                147028.12576621718,
                                8.739514818138657e-07
                            ],
                            [
                                165160.22719690777,
                                7.564135407064829e-07
                            ],
                            [
                                185528.45250239776,
                                7.047648137478342e-07
                            ],
                            [
                                208408.5694971659,
                                5.521051966224919e-07
                            ],
                            [
                                234110.35479473774,
                                4.853994941067775e-07
                            ],
                            [
                                262981.78790994175,
                                4.6691378717702604e-07
                            ],
                            [
                                295413.7625947681,
                                4.0519193884404666e-07
                            ],
                            [
                                331845.37919516815,
                                3.5855877302497905e-07
                            ],
                            [
                                372769.88968263916,
                                2.997430200195453e-07
                            ],
                            [
                                418741.3758510767,
                                2.5917132682632935e-07
                            ],
                            [
                                470382.25109579955,
                                2.1707224003391125e-07
                            ],
                            [
                                528391.6873422167,
                                2.0133955707221904e-07
                            ],
                            [
                                593555.0812173234,
                                1.6762024883698575e-07
                            ],
                            [
                                666754.6876276445,
                                1.5153567863754292e-07
                            ],
                            [
                                748981.5647128907,
                                1.1712437431111202e-07
                            ],
                            [
                                841348.9918994781,
                                1.0454844825873367e-07
                            ],
                            [
                                945107.5427225197,
                                8.942324422115583e-08
                            ]
                        ]
                    },
                    {
                        "name": "DRR177159",
                        "data": [
                            [
                                10.616620164890138,
                                0.0
                            ],
                            [
                                11.92590458022024,
                                0.0
                            ],
                            [
                                13.396655229964129,
                                0.0
                            ],
                            [
                                15.048784781339489,
                                0.0
                            ],
                            [
                                16.904661611992637,
                                0.0
                            ],
                            [
                                18.98941265811241,
                                0.0
                            ],
                            [
                                21.33126361099484,
                                0.0
                            ],
                            [
                                23.96192106802016,
                                0.0
                            ],
                            [
                                26.917001812029568,
                                0.0
                            ],
                            [
                                30.236515031165933,
                                0.0
                            ],
                            [
                                33.96540400801006,
                                0.0
                            ],
                            [
                                38.15415461200591,
                                0.0
                            ],
                            [
                                42.85947883362568,
                                0.0
                            ],
                            [
                                48.145082614724814,
                                0.0
                            ],
                            [
                                54.08252837083299,
                                2.1106870173168545e-06
                            ],
                            [
                                60.75220388317268,
                                0.0
                            ],
                            [
                                68.24441067834891,
                                5.018050095003715e-06
                            ],
                            [
                                76.66058663141169,
                                1.1912383717576568e-05
                            ],
                            [
                                86.11467934525882,
                                1.9883594416868567e-05
                            ],
                            [
                                96.7346889007258,
                                4.0121531592938476e-05
                            ],
                            [
                                108.66440086483811,
                                7.353457315481124e-05
                            ],
                            [
                                122.06533302063097,
                                0.00014495065543209995
                            ],
                            [
                                137.1189221755412,
                                0.0001681646873702052
                            ],
                            [
                                154.02898065582917,
                                0.00021714308549544226
                            ],
                            [
                                173.02445574580054,
                                0.00024674305410456616
                            ],
                            [
                                194.36252943220097,
                                0.00023727372500812046
                            ],
                            [
                                218.33210042159047,
                                0.00024102614694328602
                            ],
                            [
                                245.25769557414475,
                                0.00020292925993510292
                            ],
                            [
                                275.50386371124563,
                                0.00019100909950869232
                            ],
                            [
                                309.4801112851452,
                                0.00014864596590343434
                            ],
                            [
                                347.64644673531814,
                                0.00011328231768495349
                            ],
                            [
                                390.51960859719844,
                                9.149183072673139e-05
                            ],
                            [
                                438.6800616864058,
                                6.79162091500537e-05
                            ],
                            [
                                492.7798560806233,
                                5.466884294200052e-05
                            ],
                            [
                                553.5514553028175,
                                5.361621804917974e-05
                            ],
                            [
                                621.8176532316174,
                                4.479273744685097e-05
                            ],
                            [
                                698.5027140050729,
                                4.003859342386746e-05
                            ],
                            [
                                784.644885742276,
                                4.800888471737108e-05
                            ],
                            [
                                881.4104575075971,
                                4.170215502507927e-05
                            ],
                            [
                                990.1095498364425,
                                4.1159092661816374e-05
                            ],
                            [
                                1112.2138526123315,
                                4.228533170476503e-05
                            ],
                            [
                                1249.3765504505132,
                                4.5135101571006536e-05
                            ],
                            [
                                1403.4547053602469,
                                4.1399987217644595e-05
                            ],
                            [
                                1576.534399727262,
                                4.1561313699232956e-05
                            ],
                            [
                                1770.958980030221,
                                3.931897236906328e-05
                            ],
                            [
                                1989.3607836862013,
                                3.7068054354508475e-05
                            ],
                            [
                                2234.6967785787137,
                                3.805559315013567e-05
                            ],
                            [
                                2510.288597796047,
                                3.537828442667911e-05
                            ],
                            [
                                2819.8675116150134,
                                3.440892046237245e-05
                            ],
                            [
                                3167.6249456110904,
                                3.0559266328142716e-05
                            ],
                            [
                                3558.269228865654,
                                3.102190722786009e-05
                            ],
                            [
                                3997.089340590983,
                                2.8330134886421268e-05
                            ],
                            [
                                4490.026518246148,
                                2.694869783820572e-05
                            ],
                            [
                                5043.754696654552,
                                2.5483862881701495e-05
                            ],
                            [
                                5665.770867197858,
                                2.320995496177114e-05
                            ],
                            [
                                6364.496580470115,
                                2.1827668343778845e-05
                            ],
                            [
                                7149.391966648556,
                                1.9447286212968512e-05
                            ],
                            [
                                8031.083817316365,
                                1.7838173879292967e-05
                            ],
                            [
                                9021.509462852388,
                                1.5601440286806585e-05
                            ],
                            [
                                10134.078393360785,
                                1.4654596419204162e-05
                            ],
                            [
                                11383.853811345534,
                                1.333653953007999e-05
                            ],
                            [
                                12787.756574192957,
                                1.1640296868582108e-05
                            ],
                            [
                                14364.794287663703,
                                1.024316885454403e-05
                            ],
                            [
                                16136.318652118109,
                                9.217662015911447e-06
                            ],
                            [
                                18126.31454571589,
                                8.30646250700705e-06
                            ],
                            [
                                20361.72475852188,
                                7.282414830414909e-06
                            ],
                            [
                                22872.81477413135,
                                6.812301549490482e-06
                            ],
                            [
                                25693.58253763662,
                                5.860045088833214e-06
                            ],
                            [
                                28862.21875783176,
                                5.311621550041531e-06
                            ],
                            [
                                32421.623975741655,
                                4.316547568770501e-06
                            ],
                            [
                                36419.98940012723,
                                4.1529517827552075e-06
                            ],
                            [
                                40911.449373967946,
                                3.7918872628051123e-06
                            ],
                            [
                                45956.814305742075,
                                3.2439495130351857e-06
                            ],
                            [
                                51624.39398874845,
                                3.0580743435043456e-06
                            ],
                            [
                                57990.922455487496,
                                2.5707745122039074e-06
                            ],
                            [
                                65142.596888814296,
                                2.477793831842773e-06
                            ],
                            [
                                73176.24465580487,
                                2.2697274020126184e-06
                            ],
                            [
                                82200.63426494556,
                                1.966386619613347e-06
                            ],
                            [
                                92337.94799585041,
                                1.691167811153107e-06
                            ],
                            [
                                103725.43613961406,
                                1.5011010416668703e-06
                            ],
                            [
                                116517.27524675612,
                                1.4234955695575136e-06
                            ],
                            [
                                130886.65554179688,
                                1.227098859414025e-06
                            ],
                            [
                                147028.12576621718,
                                1.155269574258937e-06
                            ],
                            [
                                165160.22719690777,
                                9.911160413704714e-07
                            ],
                            [
                                185528.45250239776,
                                9.044564042107288e-07
                            ],
                            [
                                208408.5694971659,
                                7.98040266069368e-07
                            ],
                            [
                                234110.35479473774,
                                6.816593151264512e-07
                            ],
                            [
                                262981.78790994175,
                                5.864223324578262e-07
                            ],
                            [
                                295413.7625947681,
                                5.251332992120903e-07
                            ],
                            [
                                331845.37919516815,
                                4.547539772941745e-07
                            ],
                            [
                                372769.88968263916,
                                4.11259566234352e-07
                            ],
                            [
                                418741.3758510767,
                                3.582039042759256e-07
                            ],
                            [
                                470382.25109579955,
                                2.9970697966201774e-07
                            ],
                            [
                                528391.6873422167,
                                2.670197098722765e-07
                            ],
                            [
                                593555.0812173234,
                                2.2462735391948778e-07
                            ],
                            [
                                666754.6876276445,
                                1.8507188223185555e-07
                            ],
                            [
                                748981.5647128907,
                                1.565237128157075e-07
                            ],
                            [
                                841348.9918994781,
                                1.310635035886479e-07
                            ],
                            [
                                945107.5427225197,
                                1.0785767524325624e-07
                            ]
                        ]
                    },
                    {
                        "name": "DRR177160",
                        "data": [
                            [
                                10.616620164890138,
                                0.0
                            ],
                            [
                                11.92590458022024,
                                0.0
                            ],
                            [
                                13.396655229964129,
                                0.0
                            ],
                            [
                                15.048784781339489,
                                0.0
                            ],
                            [
                                16.904661611992637,
                                0.0
                            ],
                            [
                                18.98941265811241,
                                0.0
                            ],
                            [
                                21.33126361099484,
                                0.0
                            ],
                            [
                                23.96192106802016,
                                0.0
                            ],
                            [
                                26.917001812029568,
                                0.0
                            ],
                            [
                                30.236515031165933,
                                0.0
                            ],
                            [
                                33.96540400801006,
                                0.0
                            ],
                            [
                                38.15415461200591,
                                0.0
                            ],
                            [
                                42.85947883362568,
                                0.0
                            ],
                            [
                                48.145082614724814,
                                0.0
                            ],
                            [
                                54.08252837083299,
                                8.102283488290266e-06
                            ],
                            [
                                60.75220388317268,
                                5.409581240871184e-06
                            ],
                            [
                                68.24441067834891,
                                1.926276330625599e-05
                            ],
                            [
                                76.66058663141169,
                                3.4296004965172436e-05
                            ],
                            [
                                86.11467934525882,
                                5.3428936733365576e-05
                            ],
                            [
                                96.7346889007258,
                                9.28615745072636e-05
                            ],
                            [
                                108.66440086483811,
                                0.00021775638156904702
                            ],
                            [
                                122.06533302063097,
                                0.0004711632329072325
                            ],
                            [
                                137.1189221755412,
                                0.0005975973142771846
                            ],
                            [
                                154.02898065582917,
                                0.0006493409112919495
                            ],
                            [
                                173.02445574580054,
                                0.0007952186878257048
                            ],
                            [
                                194.36252943220097,
                                0.000727642621592479
                            ],
                            [
                                218.33210042159047,
                                0.0007516205584465545
                            ],
                            [
                                245.25769557414475,
                                0.0006427507329441647
                            ],
                            [
                                275.50386371124563,
                                0.0005928630440471237
                            ],
                            [
                                309.4801112851452,
                                0.0004672460265231162
                            ],
                            [
                                347.64644673531814,
                                0.000326142191344705
                            ],
                            [
                                390.51960859719844,
                                0.0002415264711217138
                            ],
                            [
                                438.6800616864058,
                                0.0001268586970132875
                            ],
                            [
                                492.7798560806233,
                                8.269788897248246e-05
                            ],
                            [
                                553.5514553028175,
                                6.629659752621047e-05
                            ],
                            [
                                621.8176532316174,
                                6.44796197932327e-05
                            ],
                            [
                                698.5027140050729,
                                5.630290206963697e-05
                            ],
                            [
                                784.644885742276,
                                5.361206135449144e-05
                            ],
                            [
                                881.4104575075971,
                                4.959057303658785e-05
                            ],
                            [
                                990.1095498364425,
                                4.890389495278509e-05
                            ],
                            [
                                1112.2138526123315,
                                4.79672798793726e-05
                            ],
                            [
                                1249.3765504505132,
                                4.612079913399723e-05
                            ],
                            [
                                1403.4547053602469,
                                4.449189306247697e-05
                            ],
                            [
                                1576.534399727262,
                                4.3568089822646974e-05
                            ],
                            [
                                1770.958980030221,
                                4.528006160866701e-05
                            ],
                            [
                                1989.3607836862013,
                                4.3668076740075424e-05
                            ],
                            [
                                2234.6967785787137,
                                4.4021229052226057e-05
                            ],
                            [
                                2510.288597796047,
                                4.115214425138313e-05
                            ],
                            [
                                2819.8675116150134,
                                3.81493562438958e-05
                            ],
                            [
                                3167.6249456110904,
                                3.631281980626258e-05
                            ],
                            [
                                3558.269228865654,
                                3.626694013732732e-05
                            ],
                            [
                                3997.089340590983,
                                3.3902386768000664e-05
                            ],
                            [
                                4490.026518246148,
                                3.298619451289139e-05
                            ],
                            [
                                5043.754696654552,
                                3.0233589267593437e-05
                            ],
                            [
                                5665.770867197858,
                                2.8074500583038324e-05
                            ],
                            [
                                6364.496580470115,
                                2.5371015813164625e-05
                            ],
                            [
                                7149.391966648556,
                                2.2509047505839493e-05
                            ],
                            [
                                8031.083817316365,
                                2.0174298642902424e-05
                            ],
                            [
                                9021.509462852388,
                                1.868804369161231e-05
                            ],
                            [
                                10134.078393360785,
                                1.5404054084934506e-05
                            ],
                            [
                                11383.853811345534,
                                1.3183650675849242e-05
                            ],
                            [
                                12787.756574192957,
                                1.1496419039914934e-05
                            ],
                            [
                                14364.794287663703,
                                1.0699480460563035e-05
                            ],
                            [
                                16136.318652118109,
                                9.232915838124011e-06
                            ],
                            [
                                18126.31454571589,
                                8.062147649238368e-06
                            ],
                            [
                                20361.72475852188,
                                6.881140285863007e-06
                            ],
                            [
                                22872.81477413135,
                                6.1065371240126186e-06
                            ],
                            [
                                25693.58253763662,
                                5.316749756964602e-06
                            ],
                            [
                                28862.21875783176,
                                4.78618853906473e-06
                            ],
                            [
                                32421.623975741655,
                                4.257358383399658e-06
                            ],
                            [
                                36419.98940012723,
                                3.678672044103268e-06
                            ],
                            [
                                40911.449373967946,
                                3.3578175980983464e-06
                            ],
                            [
                                45956.814305742075,
                                2.970110151897949e-06
                            ],
                            [
                                51624.39398874845,
                                2.618572623205311e-06
                            ],
                            [
                                57990.922455487496,
                                2.2309729802546216e-06
                            ],
                            [
                                65142.596888814296,
                                1.9725924860549754e-06
                            ],
                            [
                                73176.24465580487,
                                1.7470493297568522e-06
                            ],
                            [
                                82200.63426494556,
                                1.469957484325573e-06
                            ],
                            [
                                92337.94799585041,
                                1.340610616578145e-06
                            ],
                            [
                                103725.43613961406,
                                1.1744213766187677e-06
                            ],
                            [
                                116517.27524675612,
                                1.0031792239984086e-06
                            ],
                            [
                                130886.65554179688,
                                8.989040573809334e-07
                            ],
                            [
                                147028.12576621718,
                                7.570032024992703e-07
                            ],
                            [
                                165160.22719690777,
                                6.480276281214382e-07
                            ],
                            [
                                185528.45250239776,
                                5.715697884217179e-07
                            ],
                            [
                                208408.5694971659,
                                5.140764534925849e-07
                            ],
                            [
                                234110.35479473774,
                                4.4313268653447003e-07
                            ],
                            [
                                262981.78790994175,
                                3.8490249611811177e-07
                            ],
                            [
                                295413.7625947681,
                                3.211379256870626e-07
                            ],
                            [
                                331845.37919516815,
                                2.8026982706226715e-07
                            ],
                            [
                                372769.88968263916,
                                2.515575576057583e-07
                            ],
                            [
                                418741.3758510767,
                                2.1033648065565512e-07
                            ],
                            [
                                470382.25109579955,
                                1.7373700527601146e-07
                            ],
                            [
                                528391.6873422167,
                                1.583951253210708e-07
                            ],
                            [
                                593555.0812173234,
                                1.3399235601545594e-07
                            ],
                            [
                                666754.6876276445,
                                1.1073840114098368e-07
                            ],
                            [
                                748981.5647128907,
                                1.0121372210944864e-07
                            ],
                            [
                                841348.9918994781,
                                8.085741473022582e-08
                            ],
                            [
                                945107.5427225197,
                                6.386674748788528e-08
                            ]
                        ]
                    },
                    {
                        "name": "DRR177161",
                        "data": [
                            [
                                10.616620164890138,
                                0.0
                            ],
                            [
                                11.92590458022024,
                                0.0
                            ],
                            [
                                13.396655229964129,
                                0.0
                            ],
                            [
                                15.048784781339489,
                                0.0
                            ],
                            [
                                16.904661611992637,
                                0.0
                            ],
                            [
                                18.98941265811241,
                                0.0
                            ],
                            [
                                21.33126361099484,
                                0.0
                            ],
                            [
                                23.96192106802016,
                                0.0
                            ],
                            [
                                26.917001812029568,
                                0.0
                            ],
                            [
                                30.236515031165933,
                                0.0
                            ],
                            [
                                33.96540400801006,
                                0.0
                            ],
                            [
                                38.15415461200591,
                                0.0
                            ],
                            [
                                42.85947883362568,
                                0.0
                            ],
                            [
                                48.145082614724814,
                                0.0
                            ],
                            [
                                54.08252837083299,
                                2.8539639572254284e-05
                            ],
                            [
                                60.75220388317268,
                                3.705102578389472e-05
                            ],
                            [
                                68.24441067834891,
                                5.5600558370232154e-05
                            ],
                            [
                                76.66058663141169,
                                5.956353158041882e-05
                            ],
                            [
                                86.11467934525882,
                                8.065676437139827e-05
                            ],
                            [
                                96.7346889007258,
                                8.177435010696563e-05
                            ],
                            [
                                108.66440086483811,
                                0.00011126659262378007
                            ],
                            [
                                122.06533302063097,
                                0.0001422543819156068
                            ],
                            [
                                137.1189221755412,
                                0.00017353958814153768
                            ],
                            [
                                154.02898065582917,
                                0.00021294231144760494
                            ],
                            [
                                173.02445574580054,
                                0.0002839749919546405
                            ],
                            [
                                194.36252943220097,
                                0.00033519006074555916
                            ],
                            [
                                218.33210042159047,
                                0.00042593657001756496
                            ],
                            [
                                245.25769557414475,
                                0.0005918384068349142
                            ],
                            [
                                275.50386371124563,
                                0.0006351774583046854
                            ],
                            [
                                309.4801112851452,
                                0.000838711585910062
                            ],
                            [
                                347.64644673531814,
                                0.0011354900119256311
                            ],
                            [
                                390.51960859719844,
                                0.0015350194819794098
                            ],
                            [
                                438.6800616864058,
                                0.0018394425623692223
                            ],
                            [
                                492.7798560806233,
                                0.001953331894745627
                            ],
                            [
                                553.5514553028175,
                                0.0018110341069865238
                            ],
                            [
                                621.8176532316174,
                                0.001439591310730212
                            ],
                            [
                                698.5027140050729,
                                0.0010802771797184495
                            ],
                            [
                                784.644885742276,
                                0.000647840377291542
                            ],
                            [
                                881.4104575075971,
                                0.00033410784546852423
                            ],
                            [
                                990.1095498364425,
                                0.00014296542587634113
                            ],
                            [
                                1112.2138526123315,
                                5.7592412038594054e-05
                            ],
                            [
                                1249.3765504505132,
                                2.5737768074258296e-05
                            ],
                            [
                                1403.4547053602469,
                                2.1720717636310083e-05
                            ],
                            [
                                1576.534399727262,
                                1.8438653900746808e-05
                            ],
                            [
                                1770.958980030221,
                                1.757644699811627e-05
                            ],
                            [
                                1989.3607836862013,
                                1.538819317093825e-05
                            ],
                            [
                                2234.6967785787137,
                                1.2576420887078871e-05
                            ],
                            [
                                2510.288597796047,
                                1.3219659750126286e-05
                            ],
                            [
                                2819.8675116150134,
                                1.1791147395513034e-05
                            ],
                            [
                                3167.6249456110904,
                                1.0192112103807091e-05
                            ],
                            [
                                3558.269228865654,
                                8.675542897870249e-06
                            ],
                            [
                                3997.089340590983,
                                7.723099162109656e-06
                            ],
                            [
                                4490.026518246148,
                                6.07311045277319e-06
                            ],
                            [
                                5043.754696654552,
                                6.133174891613971e-06
                            ],
                            [
                                5665.770867197858,
                                5.3236324656505565e-06
                            ],
                            [
                                6364.496580470115,
                                4.981694498148256e-06
                            ],
                            [
                                7149.391966648556,
                                3.97600929057184e-06
                            ],
                            [
                                8031.083817316365,
                                3.659622345710131e-06
                            ],
                            [
                                9021.509462852388,
                                3.1295330359327933e-06
                            ],
                            [
                                10134.078393360785,
                                2.494034863238021e-06
                            ],
                            [
                                11383.853811345534,
                                2.1524342540290103e-06
                            ],
                            [
                                12787.756574192957,
                                1.9865383992894816e-06
                            ],
                            [
                                14364.794287663703,
                                1.7281527342613896e-06
                            ],
                            [
                                16136.318652118109,
                                1.4906008681689758e-06
                            ],
                            [
                                18126.31454571589,
                                1.1495549274538928e-06
                            ],
                            [
                                20361.72475852188,
                                9.980832086346116e-07
                            ],
                            [
                                22872.81477413135,
                                8.154035802791791e-07
                            ],
                            [
                                25693.58253763662,
                                7.634303214019937e-07
                            ],
                            [
                                28862.21875783176,
                                5.70432787974891e-07
                            ],
                            [
                                32421.623975741655,
                                5.693002327194251e-07
                            ],
                            [
                                36419.98940012723,
                                5.244581798896196e-07
                            ],
                            [
                                40911.449373967946,
                                4.3072484800620064e-07
                            ],
                            [
                                45956.814305742075,
                                4.044288754754074e-07
                            ],
                            [
                                51624.39398874845,
                                2.8652801995048317e-07
                            ],
                            [
                                57990.922455487496,
                                2.90559783607851e-07
                            ],
                            [
                                65142.596888814296,
                                2.7346952144200004e-07
                            ],
                            [
                                73176.24465580487,
                                2.0741306729861534e-07
                            ],
                            [
                                82200.63426494556,
                                1.971603594905499e-07
                            ],
                            [
                                92337.94799585041,
                                1.3720825347317504e-07
                            ],
                            [
                                103725.43613961406,
                                1.7546697744312652e-07
                            ],
                            [
                                116517.27524675612,
                                1.5123575260404656e-07
                            ],
                            [
                                130886.65554179688,
                                1.4151137352885323e-07
                            ],
                            [
                                147028.12576621718,
                                1.2116399296961197e-07
                            ],
                            [
                                165160.22719690777,
                                1.242165436065847e-07
                            ],
                            [
                                185528.45250239776,
                                1.0156669657449349e-07
                            ],
                            [
                                208408.5694971659,
                                9.041620546943451e-08
                            ],
                            [
                                234110.35479473774,
                                7.581980935636363e-08
                            ],
                            [
                                262981.78790994175,
                                6.920779156623907e-08
                            ],
                            [
                                295413.7625947681,
                                6.335144043829485e-08
                            ],
                            [
                                331845.37919516815,
                                5.3101772446113316e-08
                            ],
                            [
                                372769.88968263916,
                                5.158513748074558e-08
                            ],
                            [
                                418741.3758510767,
                                4.0853567804853056e-08
                            ],
                            [
                                470382.25109579955,
                                3.527467401265366e-08
                            ],
                            [
                                528391.6873422167,
                                3.176718702092115e-08
                            ],
                            [
                                593555.0812173234,
                                2.892973552445778e-08
                            ],
                            [
                                666754.6876276445,
                                2.343874882613907e-08
                            ],
                            [
                                748981.5647128907,
                                1.897646765994248e-08
                            ],
                            [
                                841348.9918994781,
                                1.7810412228897347e-08
                            ],
                            [
                                945107.5427225197,
                                1.5446811867915054e-08
                            ]
                        ]
                    },
                    {
                        "name": "DRR177162",
                        "data": [
                            [
                                10.616620164890138,
                                0.0
                            ],
                            [
                                11.92590458022024,
                                0.0
                            ],
                            [
                                13.396655229964129,
                                0.0
                            ],
                            [
                                15.048784781339489,
                                0.0
                            ],
                            [
                                16.904661611992637,
                                0.0
                            ],
                            [
                                18.98941265811241,
                                0.0
                            ],
                            [
                                21.33126361099484,
                                0.0
                            ],
                            [
                                23.96192106802016,
                                0.0
                            ],
                            [
                                26.917001812029568,
                                0.0
                            ],
                            [
                                30.236515031165933,
                                0.0
                            ],
                            [
                                33.96540400801006,
                                0.0
                            ],
                            [
                                38.15415461200591,
                                0.0
                            ],
                            [
                                42.85947883362568,
                                0.0
                            ],
                            [
                                48.145082614724814,
                                0.0
                            ],
                            [
                                54.08252837083299,
                                2.626929200025589e-06
                            ],
                            [
                                60.75220388317268,
                                4.677064004517694e-06
                            ],
                            [
                                68.24441067834891,
                                3.1226946993102115e-06
                            ],
                            [
                                76.66058663141169,
                                1.1119479714260828e-05
                            ],
                            [
                                86.11467934525882,
                                1.8972563119209e-05
                            ],
                            [
                                96.7346889007258,
                                2.3498660032386592e-05
                            ],
                            [
                                108.66440086483811,
                                3.791543673804261e-05
                            ],
                            [
                                122.06533302063097,
                                6.634189462276584e-05
                            ],
                            [
                                137.1189221755412,
                                9.117812060240038e-05
                            ],
                            [
                                154.02898065582917,
                                0.00010099899042380597
                            ],
                            [
                                173.02445574580054,
                                0.00016996840869614596
                            ],
                            [
                                194.36252943220097,
                                0.00020247554728164194
                            ],
                            [
                                218.33210042159047,
                                0.0002759012185145
                            ],
                            [
                                245.25769557414475,
                                0.0003898502128443506
                            ],
                            [
                                275.50386371124563,
                                0.0004695237996431716
                            ],
                            [
                                309.4801112851452,
                                0.0006410819517759332
                            ],
                            [
                                347.64644673531814,
                                0.0008763823258803917
                            ],
                            [
                                390.51960859719844,
                                0.001208906884181365
                            ],
                            [
                                438.6800616864058,
                                0.0016197863396631804
                            ],
                            [
                                492.7798560806233,
                                0.00200184684656556
                            ],
                            [
                                553.5514553028175,
                                0.0020702962527399363
                            ],
                            [
                                621.8176532316174,
                                0.0018371827944476684
                            ],
                            [
                                698.5027140050729,
                                0.0013270414626579236
                            ],
                            [
                                784.644885742276,
                                0.0007455311847562433
                            ],
                            [
                                881.4104575075971,
                                0.00032873872432771334
                            ],
                            [
                                990.1095498364425,
                                0.00012684529721244215
                            ],
                            [
                                1112.2138526123315,
                                4.713499019064024e-05
                            ],
                            [
                                1249.3765504505132,
                                2.5699249664830936e-05
                            ],
                            [
                                1403.4547053602469,
                                1.8069460012923752e-05
                            ],
                            [
                                1576.534399727262,
                                1.54999518933799e-05
                            ],
                            [
                                1770.958980030221,
                                1.5041741641525386e-05
                            ],
                            [
                                1989.3607836862013,
                                1.3033308378768534e-05
                            ],
                            [
                                2234.6967785787137,
                                1.198389806843269e-05
                            ],
                            [
                                2510.288597796047,
                                1.114930837168184e-05
                            ],
                            [
                                2819.8675116150134,
                                9.84970928770859e-06
                            ],
                            [
                                3167.6249456110904,
                                9.46354944644554e-06
                            ],
                            [
                                3558.269228865654,
                                8.20499604479196e-06
                            ],
                            [
                                3997.089340590983,
                                6.255674846209044e-06
                            ],
                            [
                                4490.026518246148,
                                6.581422684595153e-06
                            ],
                            [
                                5043.754696654552,
                                5.492701647672038e-06
                            ],
                            [
                                5665.770867197858,
                                4.70162102558311e-06
                            ],
                            [
                                6364.496580470115,
                                4.1854539630196494e-06
                            ],
                            [
                                7149.391966648556,
                                3.5769160870231816e-06
                            ],
                            [
                                8031.083817316365,
                                3.175379591538998e-06
                            ],
                            [
                                9021.509462852388,
                                2.8346448278128844e-06
                            ],
                            [
                                10134.078393360785,
                                2.2500705322746904e-06
                            ],
                            [
                                11383.853811345534,
                                1.8408061859443796e-06
                            ],
                            [
                                12787.756574192957,
                                1.6442683969086275e-06
                            ],
                            [
                                14364.794287663703,
                                1.5478193998088163e-06
                            ],
                            [
                                16136.318652118109,
                                1.3118590077245346e-06
                            ],
                            [
                                18126.31454571589,
                                1.1991879988856225e-06
                            ],
                            [
                                20361.72475852188,
                                9.524088967375424e-07
                            ],
                            [
                                22872.81477413135,
                                7.422558806069368e-07
                            ],
                            [
                                25693.58253763662,
                                6.911792700591913e-07
                            ],
                            [
                                28862.21875783176,
                                7.014399627670849e-07
                            ],
                            [
                                32421.623975741655,
                                5.236468501650236e-07
                            ],
                            [
                                36419.98940012723,
                                4.7005923195191683e-07
                            ],
                            [
                                40911.449373967946,
                                4.253991109435395e-07
                            ],
                            [
                                45956.814305742075,
                                3.972451159815965e-07
                            ],
                            [
                                51624.39398874845,
                                3.536335948661816e-07
                            ],
                            [
                                57990.922455487496,
                                3.1113513642408055e-07
                            ],
                            [
                                65142.596888814296,
                                3.086005722521628e-07
                            ],
                            [
                                73176.24465580487,
                                2.514230005728772e-07
                            ],
                            [
                                82200.63426494556,
                                2.523382239299156e-07
                            ],
                            [
                                92337.94799585041,
                                1.9540193345380834e-07
                            ],
                            [
                                103725.43613961406,
                                1.807981641961655e-07
                            ],
                            [
                                116517.27524675612,
                                1.6826512833311643e-07
                            ],
                            [
                                130886.65554179688,
                                1.563048580137243e-07
                            ],
                            [
                                147028.12576621718,
                                1.372123738858796e-07
                            ],
                            [
                                165160.22719690777,
                                1.1053581324554515e-07
                            ],
                            [
                                185528.45250239776,
                                1.0988710544865719e-07
                            ],
                            [
                                208408.5694971659,
                                9.441468652843626e-08
                            ],
                            [
                                234110.35479473774,
                                8.404937823517852e-08
                            ],
                            [
                                262981.78790994175,
                                8.130479910684619e-08
                            ],
                            [
                                295413.7625947681,
                                7.502382959935581e-08
                            ],
                            [
                                331845.37919516815,
                                6.250610482097355e-08
                            ],
                            [
                                372769.88968263916,
                                5.9455101926506966e-08
                            ],
                            [
                                418741.3758510767,
                                5.0213581019001084e-08
                            ],
                            [
                                470382.25109579955,
                                3.8962259891457094e-08
                            ],
                            [
                                528391.6873422167,
                                3.871790681124377e-08
                            ],
                            [
                                593555.0812173234,
                                3.255241668021194e-08
                            ],
                            [
                                666754.6876276445,
                                2.3971311724977207e-08
                            ],
                            [
                                748981.5647128907,
                                2.475396304595748e-08
                            ],
                            [
                                841348.9918994781,
                                2.237407318749384e-08
                            ],
                            [
                                945107.5427225197,
                                1.781322181669065e-08
                            ]
                        ]
                    },
                    {
                        "name": "DRR177163",
                        "data": [
                            [
                                10.616620164890138,
                                0.0
                            ],
                            [
                                11.92590458022024,
                                0.0
                            ],
                            [
                                13.396655229964129,
                                0.0
                            ],
                            [
                                15.048784781339489,
                                0.0
                            ],
                            [
                                16.904661611992637,
                                0.0
                            ],
                            [
                                18.98941265811241,
                                0.0
                            ],
                            [
                                21.33126361099484,
                                0.0
                            ],
                            [
                                23.96192106802016,
                                0.0
                            ],
                            [
                                26.917001812029568,
                                0.0
                            ],
                            [
                                30.236515031165933,
                                0.0
                            ],
                            [
                                33.96540400801006,
                                0.0
                            ],
                            [
                                38.15415461200591,
                                0.0
                            ],
                            [
                                42.85947883362568,
                                0.0
                            ],
                            [
                                48.145082614724814,
                                0.0
                            ],
                            [
                                54.08252837083299,
                                3.257461018734088e-06
                            ],
                            [
                                60.75220388317268,
                                0.0
                            ],
                            [
                                68.24441067834891,
                                1.2907410747006414e-06
                            ],
                            [
                                76.66058663141169,
                                3.4471115283061553e-06
                            ],
                            [
                                86.11467934525882,
                                6.137341367419316e-06
                            ],
                            [
                                96.7346889007258,
                                6.374146181436254e-06
                            ],
                            [
                                108.66440086483811,
                                9.727476150079748e-06
                            ],
                            [
                                122.06533302063097,
                                2.6700266870665545e-05
                            ],
                            [
                                137.1189221755412,
                                5.39620094515861e-05
                            ],
                            [
                                154.02898065582917,
                                8.921304758735605e-05
                            ],
                            [
                                173.02445574580054,
                                0.0002270563150527707
                            ],
                            [
                                194.36252943220097,
                                0.0003711740262458192
                            ],
                            [
                                218.33210042159047,
                                0.0006374493939356029
                            ],
                            [
                                245.25769557414475,
                                0.000838989283408932
                            ],
                            [
                                275.50386371124563,
                                0.0008814857393467812
                            ],
                            [
                                309.4801112851452,
                                0.0008436293361674822
                            ],
                            [
                                347.64644673531814,
                                0.0007081907269287701
                            ],
                            [
                                390.51960859719844,
                                0.0005348043450362212
                            ],
                            [
                                438.6800616864058,
                                0.0003638450877400146
                            ],
                            [
                                492.7798560806233,
                                0.0002021696117110225
                            ],
                            [
                                553.5514553028175,
                                0.00012714374544014982
                            ],
                            [
                                621.8176532316174,
                                8.513686283691358e-05
                            ],
                            [
                                698.5027140050729,
                                6.986310527818128e-05
                            ],
                            [
                                784.644885742276,
                                6.971474934247454e-05
                            ],
                            [
                                881.4104575075971,
                                6.395993202467294e-05
                            ],
                            [
                                990.1095498364425,
                                5.7916719883460025e-05
                            ],
                            [
                                1112.2138526123315,
                                6.256695363195603e-05
                            ],
                            [
                                1249.3765504505132,
                                6.091533129254451e-05
                            ],
                            [
                                1403.4547053602469,
                                5.529472798168529e-05
                            ],
                            [
                                1576.534399727262,
                                5.79404045762618e-05
                            ],
                            [
                                1770.958980030221,
                                5.113177052311821e-05
                            ],
                            [
                                1989.3607836862013,
                                5.3134171360147944e-05
                            ],
                            [
                                2234.6967785787137,
                                4.49357988525541e-05
                            ],
                            [
                                2510.288597796047,
                                4.466948738349211e-05
                            ],
                            [
                                2819.8675116150134,
                                4.457604032229921e-05
                            ],
                            [
                                3167.6249456110904,
                                3.912610007488058e-05
                            ],
                            [
                                3558.269228865654,
                                3.5300994376233465e-05
                            ],
                            [
                                3997.089340590983,
                                3.274772783958706e-05
                            ],
                            [
                                4490.026518246148,
                                3.115356923480214e-05
                            ],
                            [
                                5043.754696654552,
                                2.8065199822627225e-05
                            ],
                            [
                                5665.770867197858,
                                2.6243373035299827e-05
                            ],
                            [
                                6364.496580470115,
                                2.1646062579320604e-05
                            ],
                            [
                                7149.391966648556,
                                1.9947292644041596e-05
                            ],
                            [
                                8031.083817316365,
                                1.670444162894137e-05
                            ],
                            [
                                9021.509462852388,
                                1.4655738308576071e-05
                            ],
                            [
                                10134.078393360785,
                                1.2377471876626209e-05
                            ],
                            [
                                11383.853811345534,
                                1.154478186719974e-05
                            ],
                            [
                                12787.756574192957,
                                9.492073129635013e-06
                            ],
                            [
                                14364.794287663703,
                                8.400930165633952e-06
                            ],
                            [
                                16136.318652118109,
                                7.374916472853294e-06
                            ],
                            [
                                18126.31454571589,
                                6.793661090634592e-06
                            ],
                            [
                                20361.72475852188,
                                5.515715289743912e-06
                            ],
                            [
                                22872.81477413135,
                                5.329944606904114e-06
                            ],
                            [
                                25693.58253763662,
                                4.539097797684879e-06
                            ],
                            [
                                28862.21875783176,
                                3.8546047738680645e-06
                            ],
                            [
                                32421.623975741655,
                                3.483048156640708e-06
                            ],
                            [
                                36419.98940012723,
                                3.1417784353141276e-06
                            ],
                            [
                                40911.449373967946,
                                2.8011647300026886e-06
                            ],
                            [
                                45956.814305742075,
                                2.374803108560454e-06
                            ],
                            [
                                51624.39398874845,
                                2.240350548863283e-06
                            ],
                            [
                                57990.922455487496,
                                1.9624957052748307e-06
                            ],
                            [
                                65142.596888814296,
                                1.8416973297407551e-06
                            ],
                            [
                                73176.24465580487,
                                1.6226542535119079e-06
                            ],
                            [
                                82200.63426494556,
                                1.390931499131584e-06
                            ],
                            [
                                92337.94799585041,
                                1.1953004150959675e-06
                            ],
                            [
                                103725.43613961406,
                                1.1362582833425679e-06
                            ],
                            [
                                116517.27524675612,
                                1.0077343161208325e-06
                            ],
                            [
                                130886.65554179688,
                                8.775834798140682e-07
                            ],
                            [
                                147028.12576621718,
                                8.034050830976588e-07
                            ],
                            [
                                165160.22719690777,
                                7.242700335109756e-07
                            ],
                            [
                                185528.45250239776,
                                6.343108708755793e-07
                            ],
                            [
                                208408.5694971659,
                                5.528386398194018e-07
                            ],
                            [
                                234110.35479473774,
                                4.816100765594112e-07
                            ],
                            [
                                262981.78790994175,
                                4.324210102289664e-07
                            ],
                            [
                                295413.7625947681,
                                3.7093334389783407e-07
                            ],
                            [
                                331845.37919516815,
                                3.2012364378577496e-07
                            ],
                            [
                                372769.88968263916,
                                2.6205770868030685e-07
                            ],
                            [
                                418741.3758510767,
                                2.196144142898529e-07
                            ],
                            [
                                470382.25109579955,
                                1.95504064582e-07
                            ],
                            [
                                528391.6873422167,
                                1.6353821348002185e-07
                            ],
                            [
                                593555.0812173234,
                                1.396480303671095e-07
                            ],
                            [
                                666754.6876276445,
                                1.2207089028245352e-07
                            ],
                            [
                                748981.5647128907,
                                1.0502351491847532e-07
                            ],
                            [
                                841348.9918994781,
                                8.804932592955439e-08
                            ],
                            [
                                945107.5427225197,
                                6.85034317256028e-08
                            ]
                        ]
                    },
                    {
                        "name": "DRR177164",
                        "data": [
                            [
                                10.616620164890138,
                                0.0
                            ],
                            [
                                11.92590458022024,
                                0.0
                            ],
                            [
                                13.396655229964129,
                                0.0
                            ],
                            [
                                15.048784781339489,
                                0.0
                            ],
                            [
                                16.904661611992637,
                                0.0
                            ],
                            [
                                18.98941265811241,
                                0.0
                            ],
                            [
                                21.33126361099484,
                                0.0
                            ],
                            [
                                23.96192106802016,
                                0.0
                            ],
                            [
                                26.917001812029568,
                                0.0
                            ],
                            [
                                30.236515031165933,
                                0.0
                            ],
                            [
                                33.96540400801006,
                                0.0
                            ],
                            [
                                38.15415461200591,
                                0.0
                            ],
                            [
                                42.85947883362568,
                                0.0
                            ],
                            [
                                48.145082614724814,
                                0.0
                            ],
                            [
                                54.08252837083299,
                                8.625915083992682e-06
                            ],
                            [
                                60.75220388317268,
                                1.5357839467076388e-06
                            ],
                            [
                                68.24441067834891,
                                8.20306822406072e-06
                            ],
                            [
                                76.66058663141169,
                                2.434165026664563e-06
                            ],
                            [
                                86.11467934525882,
                                4.333860854399061e-06
                            ],
                            [
                                96.7346889007258,
                                6.751619543910029e-06
                            ],
                            [
                                108.66440086483811,
                                9.444904180131108e-06
                            ],
                            [
                                122.06533302063097,
                                4.509743406567247e-05
                            ],
                            [
                                137.1189221755412,
                                1.7691641002088787e-05
                            ],
                            [
                                154.02898065582917,
                                3.5738945256689114e-05
                            ],
                            [
                                173.02445574580054,
                                8.951436952705416e-05
                            ],
                            [
                                194.36252943220097,
                                0.00014305264187283972
                            ],
                            [
                                218.33210042159047,
                                0.0002529858755916716
                            ],
                            [
                                245.25769557414475,
                                0.0003412415929764066
                            ],
                            [
                                275.50386371124563,
                                0.0003904754862517051
                            ],
                            [
                                309.4801112851452,
                                0.00038046855721377465
                            ],
                            [
                                347.64644673531814,
                                0.0003346731100744901
                            ],
                            [
                                390.51960859719844,
                                0.00028932999446787345
                            ],
                            [
                                438.6800616864058,
                                0.00022715145226905354
                            ],
                            [
                                492.7798560806233,
                                0.00014711611016315134
                            ],
                            [
                                553.5514553028175,
                                0.00011208714554078264
                            ],
                            [
                                621.8176532316174,
                                9.422990587456179e-05
                            ],
                            [
                                698.5027140050729,
                                8.441918233195583e-05
                            ],
                            [
                                784.644885742276,
                                8.014545689723939e-05
                            ],
                            [
                                881.4104575075971,
                                6.531292383798417e-05
                            ],
                            [
                                990.1095498364425,
                                6.276002974070373e-05
                            ],
                            [
                                1112.2138526123315,
                                6.70271325304582e-05
                            ],
                            [
                                1249.3765504505132,
                                6.706179090417792e-05
                            ],
                            [
                                1403.4547053602469,
                                6.428656695824558e-05
                            ],
                            [
                                1576.534399727262,
                                6.072060223561858e-05
                            ],
                            [
                                1770.958980030221,
                                5.5318826425758896e-05
                            ],
                            [
                                1989.3607836862013,
                                5.970449264657499e-05
                            ],
                            [
                                2234.6967785787137,
                                5.072824479790291e-05
                            ],
                            [
                                2510.288597796047,
                                5.043689645326537e-05
                            ],
                            [
                                2819.8675116150134,
                                4.85723943801371e-05
                            ],
                            [
                                3167.6249456110904,
                                4.653883349941897e-05
                            ],
                            [
                                3558.269228865654,
                                4.1849111606174035e-05
                            ],
                            [
                                3997.089340590983,
                                3.898205919508952e-05
                            ],
                            [
                                4490.026518246148,
                                3.505567529590595e-05
                            ],
                            [
                                5043.754696654552,
                                3.235400244342553e-05
                            ],
                            [
                                5665.770867197858,
                                2.8060974195897935e-05
                            ],
                            [
                                6364.496580470115,
                                2.5889210263051645e-05
                            ],
                            [
                                7149.391966648556,
                                2.2316144422531335e-05
                            ],
                            [
                                8031.083817316365,
                                1.9622197924614147e-05
                            ],
                            [
                                9021.509462852388,
                                1.7240448191632215e-05
                            ],
                            [
                                10134.078393360785,
                                1.5320086711386317e-05
                            ],
                            [
                                11383.853811345534,
                                1.293331483814039e-05
                            ],
                            [
                                12787.756574192957,
                                1.108295511285497e-05
                            ],
                            [
                                14364.794287663703,
                                9.905185052653022e-06
                            ],
                            [
                                16136.318652118109,
                                8.759923878271858e-06
                            ],
                            [
                                18126.31454571589,
                                7.741595670770072e-06
                            ],
                            [
                                20361.72475852188,
                                6.548017436465603e-06
                            ],
                            [
                                22872.81477413135,
                                5.572155752078886e-06
                            ],
                            [
                                25693.58253763662,
                                4.974942488478376e-06
                            ],
                            [
                                28862.21875783176,
                                4.558075972244933e-06
                            ],
                            [
                                32421.623975741655,
                                4.13536801645836e-06
                            ],
                            [
                                36419.98940012723,
                                3.6019498892959044e-06
                            ],
                            [
                                40911.449373967946,
                                3.1723012721901378e-06
                            ],
                            [
                                45956.814305742075,
                                2.7245498643591813e-06
                            ],
                            [
                                51624.39398874845,
                                2.43085737701431e-06
                            ],
                            [
                                57990.922455487496,
                                2.2170799856134272e-06
                            ],
                            [
                                65142.596888814296,
                                2.018078643543766e-06
                            ],
                            [
                                73176.24465580487,
                                1.791423912843472e-06
                            ],
                            [
                                82200.63426494556,
                                1.5141636706392286e-06
                            ],
                            [
                                92337.94799585041,
                                1.4348294638972568e-06
                            ],
                            [
                                103725.43613961406,
                                1.3186843791226903e-06
                            ],
                            [
                                116517.27524675612,
                                1.1514914746009738e-06
                            ],
                            [
                                130886.65554179688,
                                1.0600046217787523e-06
                            ],
                            [
                                147028.12576621718,
                                8.954034297800161e-07
                            ],
                            [
                                165160.22719690777,
                                7.745048543355376e-07
                            ],
                            [
                                185528.45250239776,
                                6.87464305065075e-07
                            ],
                            [
                                208408.5694971659,
                                6.070665142064733e-07
                            ],
                            [
                                234110.35479473774,
                                5.372314515949897e-07
                            ],
                            [
                                262981.78790994175,
                                4.7612282652046764e-07
                            ],
                            [
                                295413.7625947681,
                                4.1090245247684695e-07
                            ],
                            [
                                331845.37919516815,
                                3.3795653907239483e-07
                            ],
                            [
                                372769.88968263916,
                                3.088634338476563e-07
                            ],
                            [
                                418741.3758510767,
                                2.5267329267918884e-07
                            ],
                            [
                                470382.25109579955,
                                2.2195826496922114e-07
                            ],
                            [
                                528391.6873422167,
                                1.869959257979312e-07
                            ],
                            [
                                593555.0812173234,
                                1.4650317815472895e-07
                            ],
                            [
                                666754.6876276445,
                                1.3657647544717177e-07
                            ],
                            [
                                748981.5647128907,
                                1.0738121128187482e-07
                            ],
                            [
                                841348.9918994781,
                                8.849502852997033e-08
                            ],
                            [
                                945107.5427225197,
                                7.038829760775011e-08
                            ]
                        ]
                    },
                    {
                        "name": "DRR177165",
                        "data": [
                            [
                                10.616620164890138,
                                0.0
                            ],
                            [
                                11.92590458022024,
                                0.0
                            ],
                            [
                                13.396655229964129,
                                0.0
                            ],
                            [
                                15.048784781339489,
                                0.0
                            ],
                            [
                                16.904661611992637,
                                0.0
                            ],
                            [
                                18.98941265811241,
                                0.0
                            ],
                            [
                                21.33126361099484,
                                0.0
                            ],
                            [
                                23.96192106802016,
                                0.0
                            ],
                            [
                                26.917001812029568,
                                0.0
                            ],
                            [
                                30.236515031165933,
                                0.0
                            ],
                            [
                                33.96540400801006,
                                0.0
                            ],
                            [
                                38.15415461200591,
                                0.0
                            ],
                            [
                                42.85947883362568,
                                0.0
                            ],
                            [
                                48.145082614724814,
                                0.0
                            ],
                            [
                                54.08252837083299,
                                0.0
                            ],
                            [
                                60.75220388317268,
                                0.0
                            ],
                            [
                                68.24441067834891,
                                0.0
                            ],
                            [
                                76.66058663141169,
                                1.0511902521588873e-06
                            ],
                            [
                                86.11467934525882,
                                2.807356260433862e-06
                            ],
                            [
                                96.7346889007258,
                                1.4994905359540624e-05
                            ],
                            [
                                108.66440086483811,
                                2.1506224317812962e-05
                            ],
                            [
                                122.06533302063097,
                                7.9881551846914e-05
                            ],
                            [
                                137.1189221755412,
                                0.00016455614463476996
                            ],
                            [
                                154.02898065582917,
                                0.00027519260928408906
                            ],
                            [
                                173.02445574580054,
                                0.0003749228000210636
                            ],
                            [
                                194.36252943220097,
                                0.00038849059715691074
                            ],
                            [
                                218.33210042159047,
                                0.0004347916157823119
                            ],
                            [
                                245.25769557414475,
                                0.00040020094352327326
                            ],
                            [
                                275.50386371124563,
                                0.00037205991345988927
                            ],
                            [
                                309.4801112851452,
                                0.00031532968868380816
                            ],
                            [
                                347.64644673531814,
                                0.00026425336099150784
                            ],
                            [
                                390.51960859719844,
                                0.00018427315719512
                            ],
                            [
                                438.6800616864058,
                                0.00011334196336061289
                            ],
                            [
                                492.7798560806233,
                                4.840522330126928e-05
                            ],
                            [
                                553.5514553028175,
                                2.984347060611711e-05
                            ],
                            [
                                621.8176532316174,
                                2.4752768670730734e-05
                            ],
                            [
                                698.5027140050729,
                                2.4227280084897197e-05
                            ],
                            [
                                784.644885742276,
                                2.0848573870514867e-05
                            ],
                            [
                                881.4104575075971,
                                2.313107333643125e-05
                            ],
                            [
                                990.1095498364425,
                                2.2707766359797722e-05
                            ],
                            [
                                1112.2138526123315,
                                2.1663885501454418e-05
                            ],
                            [
                                1249.3765504505132,
                                2.1801019989194118e-05
                            ],
                            [
                                1403.4547053602469,
                                2.1130164642215195e-05
                            ],
                            [
                                1576.534399727262,
                                2.100834465630912e-05
                            ],
                            [
                                1770.958980030221,
                                2.1295645780955697e-05
                            ],
                            [
                                1989.3607836862013,
                                2.0618529723091456e-05
                            ],
                            [
                                2234.6967785787137,
                                2.1239786898476668e-05
                            ],
                            [
                                2510.288597796047,
                                2.112300507690915e-05
                            ],
                            [
                                2819.8675116150134,
                                2.0490092311029492e-05
                            ],
                            [
                                3167.6249456110904,
                                1.9156434764173384e-05
                            ],
                            [
                                3558.269228865654,
                                1.7891293886088336e-05
                            ],
                            [
                                3997.089340590983,
                                1.8527853972871862e-05
                            ],
                            [
                                4490.026518246148,
                                1.6673250353575206e-05
                            ],
                            [
                                5043.754696654552,
                                1.6919809417067515e-05
                            ],
                            [
                                5665.770867197858,
                                1.543207035007775e-05
                            ],
                            [
                                6364.496580470115,
                                1.429497327258108e-05
                            ],
                            [
                                7149.391966648556,
                                1.3717498882593647e-05
                            ],
                            [
                                8031.083817316365,
                                1.2632957493660068e-05
                            ],
                            [
                                9021.509462852388,
                                1.1853461054066695e-05
                            ],
                            [
                                10134.078393360785,
                                1.102129010192967e-05
                            ],
                            [
                                11383.853811345534,
                                9.91042293919574e-06
                            ],
                            [
                                12787.756574192957,
                                9.080778523718566e-06
                            ],
                            [
                                14364.794287663703,
                                8.336290908874267e-06
                            ],
                            [
                                16136.318652118109,
                                7.500996009054358e-06
                            ],
                            [
                                18126.31454571589,
                                6.744185886376656e-06
                            ],
                            [
                                20361.72475852188,
                                6.18187088700271e-06
                            ],
                            [
                                22872.81477413135,
                                5.630028913171369e-06
                            ],
                            [
                                25693.58253763662,
                                5.2440288562170214e-06
                            ],
                            [
                                28862.21875783176,
                                4.5398791313431425e-06
                            ],
                            [
                                32421.623975741655,
                                4.237825618349265e-06
                            ],
                            [
                                36419.98940012723,
                                3.6530929401442696e-06
                            ],
                            [
                                40911.449373967946,
                                3.40961753258805e-06
                            ],
                            [
                                45956.814305742075,
                                2.938850956769908e-06
                            ],
                            [
                                51624.39398874845,
                                2.7863567292543087e-06
                            ],
                            [
                                57990.922455487496,
                                2.6055218422410547e-06
                            ],
                            [
                                65142.596888814296,
                                2.226695855442712e-06
                            ],
                            [
                                73176.24465580487,
                                2.1066787530225306e-06
                            ],
                            [
                                82200.63426494556,
                                1.9440212544434427e-06
                            ],
                            [
                                92337.94799585041,
                                1.7393242132792541e-06
                            ],
                            [
                                103725.43613961406,
                                1.5709029125193575e-06
                            ],
                            [
                                116517.27524675612,
                                1.48904277248973e-06
                            ],
                            [
                                130886.65554179688,
                                1.3070978093713652e-06
                            ],
                            [
                                147028.12576621718,
                                1.2419752680789293e-06
                            ],
                            [
                                165160.22719690777,
                                1.150513694408623e-06
                            ],
                            [
                                185528.45250239776,
                                1.035063474665644e-06
                            ],
                            [
                                208408.5694971659,
                                9.272291349803571e-07
                            ],
                            [
                                234110.35479473774,
                                8.367925383524349e-07
                            ],
                            [
                                262981.78790994175,
                                7.470703337840884e-07
                            ],
                            [
                                295413.7625947681,
                                6.814204659539044e-07
                            ],
                            [
                                331845.37919516815,
                                6.087963255629088e-07
                            ],
                            [
                                372769.88968263916,
                                5.527686014395055e-07
                            ],
                            [
                                418741.3758510767,
                                4.87656703022461e-07
                            ],
                            [
                                470382.25109579955,
                                4.1784416073636845e-07
                            ],
                            [
                                528391.6873422167,
                                3.7913913147932384e-07
                            ],
                            [
                                593555.0812173234,
                                3.304555193516017e-07
                            ],
                            [
                                666754.6876276445,
                                2.7931054424062876e-07
                            ],
                            [
                                748981.5647128907,
                                2.361657203440467e-07
                            ],
                            [
                                841348.9918994781,
                                2.0477879609331557e-07
                            ],
                            [
                                945107.5427225197,
                                1.8289403043733259e-07
                            ]
                        ]
                    },
                    {
                        "name": "DRR177166",
                        "data": [
                            [
                                10.616620164890138,
                                0.0
                            ],
                            [
                                11.92590458022024,
                                0.0
                            ],
                            [
                                13.396655229964129,
                                0.0
                            ],
                            [
                                15.048784781339489,
                                0.0
                            ],
                            [
                                16.904661611992637,
                                0.0
                            ],
                            [
                                18.98941265811241,
                                0.0
                            ],
                            [
                                21.33126361099484,
                                0.0
                            ],
                            [
                                23.96192106802016,
                                0.0
                            ],
                            [
                                26.917001812029568,
                                0.0
                            ],
                            [
                                30.236515031165933,
                                0.0
                            ],
                            [
                                33.96540400801006,
                                0.0
                            ],
                            [
                                38.15415461200591,
                                0.0
                            ],
                            [
                                42.85947883362568,
                                0.0
                            ],
                            [
                                48.145082614724814,
                                0.0
                            ],
                            [
                                54.08252837083299,
                                0.0
                            ],
                            [
                                60.75220388317268,
                                3.1599150547652297e-06
                            ],
                            [
                                68.24441067834891,
                                2.8130040504768805e-06
                            ],
                            [
                                76.66058663141169,
                                4.173631068587523e-06
                            ],
                            [
                                86.11467934525882,
                                1.4118631485687173e-05
                            ],
                            [
                                96.7346889007258,
                                2.3152718721259287e-05
                            ],
                            [
                                108.66440086483811,
                                6.18326984241932e-05
                            ],
                            [
                                122.06533302063097,
                                0.00021965337125433141
                            ],
                            [
                                137.1189221755412,
                                0.00041254475006913423
                            ],
                            [
                                154.02898065582917,
                                0.0006721903393338334
                            ],
                            [
                                173.02445574580054,
                                0.0009845023335801452
                            ],
                            [
                                194.36252943220097,
                                0.0010525586011800958
                            ],
                            [
                                218.33210042159047,
                                0.0011360105538790236
                            ],
                            [
                                245.25769557414475,
                                0.0010754780094144915
                            ],
                            [
                                275.50386371124563,
                                0.0009402189510157597
                            ],
                            [
                                309.4801112851452,
                                0.0008357564854748953
                            ],
                            [
                                347.64644673531814,
                                0.0006705598818407529
                            ],
                            [
                                390.51960859719844,
                                0.0005123906856671112
                            ],
                            [
                                438.6800616864058,
                                0.00031843590503449277
                            ],
                            [
                                492.7798560806233,
                                0.00016647586087787788
                            ],
                            [
                                553.5514553028175,
                                7.860806509113557e-05
                            ],
                            [
                                621.8176532316174,
                                5.238065508723997e-05
                            ],
                            [
                                698.5027140050729,
                                4.351527198128398e-05
                            ],
                            [
                                784.644885742276,
                                3.955348738740315e-05
                            ],
                            [
                                881.4104575075971,
                                3.79699198632173e-05
                            ],
                            [
                                990.1095498364425,
                                3.735603551282391e-05
                            ],
                            [
                                1112.2138526123315,
                                3.66494383085842e-05
                            ],
                            [
                                1249.3765504505132,
                                3.5084348125496513e-05
                            ],
                            [
                                1403.4547053602469,
                                3.647604784154428e-05
                            ],
                            [
                                1576.534399727262,
                                3.5475144390208796e-05
                            ],
                            [
                                1770.958980030221,
                                3.0388109624804068e-05
                            ],
                            [
                                1989.3607836862013,
                                3.284190800462217e-05
                            ],
                            [
                                2234.6967785787137,
                                3.321663060822217e-05
                            ],
                            [
                                2510.288597796047,
                                3.097196894046569e-05
                            ],
                            [
                                2819.8675116150134,
                                3.0726008826751366e-05
                            ],
                            [
                                3167.6249456110904,
                                2.7655778248569076e-05
                            ],
                            [
                                3558.269228865654,
                                2.6813593992643353e-05
                            ],
                            [
                                3997.089340590983,
                                2.470234945215699e-05
                            ],
                            [
                                4490.026518246148,
                                2.2588976372824714e-05
                            ],
                            [
                                5043.754696654552,
                                2.131432167413784e-05
                            ],
                            [
                                5665.770867197858,
                                1.8748445801174744e-05
                            ],
                            [
                                6364.496580470115,
                                1.710237585947793e-05
                            ],
                            [
                                7149.391966648556,
                                1.5511208845721378e-05
                            ],
                            [
                                8031.083817316365,
                                1.3433822397001393e-05
                            ],
                            [
                                9021.509462852388,
                                1.197317758236294e-05
                            ],
                            [
                                10134.078393360785,
                                1.0159865886843448e-05
                            ],
                            [
                                11383.853811345534,
                                9.201858696838514e-06
                            ],
                            [
                                12787.756574192957,
                                8.476864400577061e-06
                            ],
                            [
                                14364.794287663703,
                                7.350226525973111e-06
                            ],
                            [
                                16136.318652118109,
                                6.471901270842889e-06
                            ],
                            [
                                18126.31454571589,
                                5.8213985609694755e-06
                            ],
                            [
                                20361.72475852188,
                                5.103729552090737e-06
                            ],
                            [
                                22872.81477413135,
                                4.439903227446859e-06
                            ],
                            [
                                25693.58253763662,
                                4.027184687907822e-06
                            ],
                            [
                                28862.21875783176,
                                3.644922425704549e-06
                            ],
                            [
                                32421.623975741655,
                                3.2191068118067515e-06
                            ],
                            [
                                36419.98940012723,
                                2.7532482508549426e-06
                            ],
                            [
                                40911.449373967946,
                                2.4478548778410313e-06
                            ],
                            [
                                45956.814305742075,
                                2.293294733366751e-06
                            ],
                            [
                                51624.39398874845,
                                2.068795489585673e-06
                            ],
                            [
                                57990.922455487496,
                                1.8207072338671094e-06
                            ],
                            [
                                65142.596888814296,
                                1.6345734667617684e-06
                            ],
                            [
                                73176.24465580487,
                                1.589790697316085e-06
                            ],
                            [
                                82200.63426494556,
                                1.366990616891058e-06
                            ],
                            [
                                92337.94799585041,
                                1.219687686287073e-06
                            ],
                            [
                                103725.43613961406,
                                1.1474766720611237e-06
                            ],
                            [
                                116517.27524675612,
                                1.0522559137969514e-06
                            ],
                            [
                                130886.65554179688,
                                9.641125375530795e-07
                            ],
                            [
                                147028.12576621718,
                                8.273664122810427e-07
                            ],
                            [
                                165160.22719690777,
                                7.965881274302204e-07
                            ],
                            [
                                185528.45250239776,
                                6.777479664261682e-07
                            ],
                            [
                                208408.5694971659,
                                6.232993239693808e-07
                            ],
                            [
                                234110.35479473774,
                                5.48037080884336e-07
                            ],
                            [
                                262981.78790994175,
                                5.092836633985657e-07
                            ],
                            [
                                295413.7625947681,
                                4.438410070963809e-07
                            ],
                            [
                                331845.37919516815,
                                4.026344307455296e-07
                            ],
                            [
                                372769.88968263916,
                                3.414366593163881e-07
                            ],
                            [
                                418741.3758510767,
                                2.9722813782213006e-07
                            ],
                            [
                                470382.25109579955,
                                2.603797453031864e-07
                            ],
                            [
                                528391.6873422167,
                                2.3276281306365864e-07
                            ],
                            [
                                593555.0812173234,
                                2.0192632474753293e-07
                            ],
                            [
                                666754.6876276445,
                                1.6747328695439113e-07
                            ],
                            [
                                748981.5647128907,
                                1.443027846784869e-07
                            ],
                            [
                                841348.9918994781,
                                1.2458160146130124e-07
                            ],
                            [
                                945107.5427225197,
                                1.0596179416908739e-07
                            ]
                        ]
                    },
                    {
                        "name": "DRR177167",
                        "data": [
                            [
                                10.616620164890138,
                                0.0
                            ],
                            [
                                11.92590458022024,
                                0.0
                            ],
                            [
                                13.396655229964129,
                                0.0
                            ],
                            [
                                15.048784781339489,
                                0.0
                            ],
                            [
                                16.904661611992637,
                                0.0
                            ],
                            [
                                18.98941265811241,
                                0.0
                            ],
                            [
                                21.33126361099484,
                                0.0
                            ],
                            [
                                23.96192106802016,
                                0.0
                            ],
                            [
                                26.917001812029568,
                                0.0
                            ],
                            [
                                30.236515031165933,
                                0.0
                            ],
                            [
                                33.96540400801006,
                                0.0
                            ],
                            [
                                38.15415461200591,
                                0.0
                            ],
                            [
                                42.85947883362568,
                                0.0
                            ],
                            [
                                48.145082614724814,
                                0.0
                            ],
                            [
                                54.08252837083299,
                                7.914945125103206e-06
                            ],
                            [
                                60.75220388317268,
                                1.0569005326254815e-05
                            ],
                            [
                                68.24441067834891,
                                1.5681146632634926e-05
                            ],
                            [
                                76.66058663141169,
                                1.814747127628145e-05
                            ],
                            [
                                86.11467934525882,
                                6.834872293118845e-05
                            ],
                            [
                                96.7346889007258,
                                0.000106202293918685
                            ],
                            [
                                108.66440086483811,
                                0.00019499469857027033
                            ],
                            [
                                122.06533302063097,
                                0.0003936397110597399
                            ],
                            [
                                137.1189221755412,
                                0.0005869016810239106
                            ],
                            [
                                154.02898065582917,
                                0.0008010724013683319
                            ],
                            [
                                173.02445574580054,
                                0.0009667103978579787
                            ],
                            [
                                194.36252943220097,
                                0.0009167408821180608
                            ],
                            [
                                218.33210042159047,
                                0.0009616705441613087
                            ],
                            [
                                245.25769557414475,
                                0.0008207503108204992
                            ],
                            [
                                275.50386371124563,
                                0.0007209334586864904
                            ],
                            [
                                309.4801112851452,
                                0.0005515347067009785
                            ],
                            [
                                347.64644673531814,
                                0.00038509193077159695
                            ],
                            [
                                390.51960859719844,
                                0.0002403264944773323
                            ],
                            [
                                438.6800616864058,
                                0.00010611731790751536
                            ],
                            [
                                492.7798560806233,
                                5.450868171100673e-05
                            ],
                            [
                                553.5514553028175,
                                3.441176188422727e-05
                            ],
                            [
                                621.8176532316174,
                                3.5452680485914794e-05
                            ],
                            [
                                698.5027140050729,
                                3.462463826841529e-05
                            ],
                            [
                                784.644885742276,
                                3.068698869818422e-05
                            ],
                            [
                                881.4104575075971,
                                2.9989115580903284e-05
                            ],
                            [
                                990.1095498364425,
                                3.177671396051352e-05
                            ],
                            [
                                1112.2138526123315,
                                3.2425486785702996e-05
                            ],
                            [
                                1249.3765504505132,
                                3.0407443349506337e-05
                            ],
                            [
                                1403.4547053602469,
                                2.7831676463476755e-05
                            ],
                            [
                                1576.534399727262,
                                2.8238055200715814e-05
                            ],
                            [
                                1770.958980030221,
                                2.6648636396582818e-05
                            ],
                            [
                                1989.3607836862013,
                                2.7649957635291736e-05
                            ],
                            [
                                2234.6967785787137,
                                2.681725537618215e-05
                            ],
                            [
                                2510.288597796047,
                                2.74114634981578e-05
                            ],
                            [
                                2819.8675116150134,
                                2.4667751023516278e-05
                            ],
                            [
                                3167.6249456110904,
                                2.381772443080207e-05
                            ],
                            [
                                3558.269228865654,
                                2.1834473262144627e-05
                            ],
                            [
                                3997.089340590983,
                                2.15524640109773e-05
                            ],
                            [
                                4490.026518246148,
                                2.0282690224859455e-05
                            ],
                            [
                                5043.754696654552,
                                1.794987010880793e-05
                            ],
                            [
                                5665.770867197858,
                                1.73014049170425e-05
                            ],
                            [
                                6364.496580470115,
                                1.7402882821531895e-05
                            ],
                            [
                                7149.391966648556,
                                1.5372561503425056e-05
                            ],
                            [
                                8031.083817316365,
                                1.4297841130863957e-05
                            ],
                            [
                                9021.509462852388,
                                1.272815386399152e-05
                            ],
                            [
                                10134.078393360785,
                                1.1341354499981853e-05
                            ],
                            [
                                11383.853811345534,
                                1.1365325923746588e-05
                            ],
                            [
                                12787.756574192957,
                                9.531785646067243e-06
                            ],
                            [
                                14364.794287663703,
                                8.626885859831477e-06
                            ],
                            [
                                16136.318652118109,
                                7.487457737625315e-06
                            ],
                            [
                                18126.31454571589,
                                6.700870935935374e-06
                            ],
                            [
                                20361.72475852188,
                                6.059818943512549e-06
                            ],
                            [
                                22872.81477413135,
                                5.562975474130358e-06
                            ],
                            [
                                25693.58253763662,
                                4.927254385835491e-06
                            ],
                            [
                                28862.21875783176,
                                4.2268811917746635e-06
                            ],
                            [
                                32421.623975741655,
                                4.030192616657285e-06
                            ],
                            [
                                36419.98940012723,
                                3.4408202357442857e-06
                            ],
                            [
                                40911.449373967946,
                                3.1389274946173194e-06
                            ],
                            [
                                45956.814305742075,
                                2.8222638139048497e-06
                            ],
                            [
                                51624.39398874845,
                                2.5414431964280827e-06
                            ],
                            [
                                57990.922455487496,
                                2.4414325518780962e-06
                            ],
                            [
                                65142.596888814296,
                                1.9828374194622447e-06
                            ],
                            [
                                73176.24465580487,
                                2.006452565027469e-06
                            ],
                            [
                                82200.63426494556,
                                1.6664017181270002e-06
                            ],
                            [
                                92337.94799585041,
                                1.5309728962189796e-06
                            ],
                            [
                                103725.43613961406,
                                1.3711488855178633e-06
                            ],
                            [
                                116517.27524675612,
                                1.2261281104158753e-06
                            ],
                            [
                                130886.65554179688,
                                1.173279369088331e-06
                            ],
                            [
                                147028.12576621718,
                                1.0175403828137854e-06
                            ],
                            [
                                165160.22719690777,
                                8.701927180466262e-07
                            ],
                            [
                                185528.45250239776,
                                8.156123457760339e-07
                            ],
                            [
                                208408.5694971659,
                                7.075848872766634e-07
                            ],
                            [
                                234110.35479473774,
                                6.53672655637052e-07
                            ],
                            [
                                262981.78790994175,
                                5.758053157148841e-07
                            ],
                            [
                                295413.7625947681,
                                5.104170493747964e-07
                            ],
                            [
                                331845.37919516815,
                                4.1955260847803263e-07
                            ],
                            [
                                372769.88968263916,
                                3.7607578799269035e-07
                            ],
                            [
                                418741.3758510767,
                                3.260991767255313e-07
                            ],
                            [
                                470382.25109579955,
                                2.825631824753604e-07
                            ],
                            [
                                528391.6873422167,
                                2.3169408754410885e-07
                            ],
                            [
                                593555.0812173234,
                                2.1058465386900415e-07
                            ],
                            [
                                666754.6876276445,
                                1.860211230340359e-07
                            ],
                            [
                                748981.5647128907,
                                1.6788490222190382e-07
                            ],
                            [
                                841348.9918994781,
                                1.2426913881459077e-07
                            ],
                            [
                                945107.5427225197,
                                1.107394925930379e-07
                            ]
                        ]
                    },
                    {
                        "name": "DRR177168",
                        "data": [
                            [
                                10.616620164890138,
                                0.0
                            ],
                            [
                                11.92590458022024,
                                0.0
                            ],
                            [
                                13.396655229964129,
                                0.0
                            ],
                            [
                                15.048784781339489,
                                0.0
                            ],
                            [
                                16.904661611992637,
                                0.0
                            ],
                            [
                                18.98941265811241,
                                0.0
                            ],
                            [
                                21.33126361099484,
                                0.0
                            ],
                            [
                                23.96192106802016,
                                0.0
                            ],
                            [
                                26.917001812029568,
                                0.0
                            ],
                            [
                                30.236515031165933,
                                0.0
                            ],
                            [
                                33.96540400801006,
                                0.0
                            ],
                            [
                                38.15415461200591,
                                0.0
                            ],
                            [
                                42.85947883362568,
                                0.0
                            ],
                            [
                                48.145082614724814,
                                0.0
                            ],
                            [
                                54.08252837083299,
                                1.9592411825746107e-05
                            ],
                            [
                                60.75220388317268,
                                2.5193220819766936e-05
                            ],
                            [
                                68.24441067834891,
                                1.897701826705761e-05
                            ],
                            [
                                76.66058663141169,
                                2.6108334086155684e-05
                            ],
                            [
                                86.11467934525882,
                                4.101535210470851e-05
                            ],
                            [
                                96.7346889007258,
                                3.894665085701448e-05
                            ],
                            [
                                108.66440086483811,
                                0.00013760011897813795
                            ],
                            [
                                122.06533302063097,
                                0.000294177787483289
                            ],
                            [
                                137.1189221755412,
                                0.0004164345231046789
                            ],
                            [
                                154.02898065582917,
                                0.0005541635331169629
                            ],
                            [
                                173.02445574580054,
                                0.000639621038296804
                            ],
                            [
                                194.36252943220097,
                                0.0005948415871374004
                            ],
                            [
                                218.33210042159047,
                                0.0006546414078861745
                            ],
                            [
                                245.25769557414475,
                                0.0005693304654305497
                            ],
                            [
                                275.50386371124563,
                                0.0005452872697759986
                            ],
                            [
                                309.4801112851452,
                                0.000430261254199395
                            ],
                            [
                                347.64644673531814,
                                0.00029565064248993116
                            ],
                            [
                                390.51960859719844,
                                0.00017304992894446352
                            ],
                            [
                                438.6800616864058,
                                7.434200185886685e-05
                            ],
                            [
                                492.7798560806233,
                                4.4677723745159526e-05
                            ],
                            [
                                553.5514553028175,
                                4.29631139014968e-05
                            ],
                            [
                                621.8176532316174,
                                3.4080961288638926e-05
                            ],
                            [
                                698.5027140050729,
                                3.6744367326133736e-05
                            ],
                            [
                                784.644885742276,
                                3.406081904789314e-05
                            ],
                            [
                                881.4104575075971,
                                3.339367284036147e-05
                            ],
                            [
                                990.1095498364425,
                                3.388940850583291e-05
                            ],
                            [
                                1112.2138526123315,
                                3.7261191812011e-05
                            ],
                            [
                                1249.3765504505132,
                                3.2982006444459065e-05
                            ],
                            [
                                1403.4547053602469,
                                3.44782964302208e-05
                            ],
                            [
                                1576.534399727262,
                                3.472576962341172e-05
                            ],
                            [
                                1770.958980030221,
                                3.596591730988321e-05
                            ],
                            [
                                1989.3607836862013,
                                3.3674495053587875e-05
                            ],
                            [
                                2234.6967785787137,
                                3.61943275547011e-05
                            ],
                            [
                                2510.288597796047,
                                3.5503780862194514e-05
                            ],
                            [
                                2819.8675116150134,
                                3.227402776170951e-05
                            ],
                            [
                                3167.6249456110904,
                                3.192727019631051e-05
                            ],
                            [
                                3558.269228865654,
                                3.130074754048902e-05
                            ],
                            [
                                3997.089340590983,
                                2.9454965799418602e-05
                            ],
                            [
                                4490.026518246148,
                                3.0836195757590294e-05
                            ],
                            [
                                5043.754696654552,
                                2.761424453781689e-05
                            ],
                            [
                                5665.770867197858,
                                2.4935875294065273e-05
                            ],
                            [
                                6364.496580470115,
                                2.3049226895849303e-05
                            ],
                            [
                                7149.391966648556,
                                2.1375090528658654e-05
                            ],
                            [
                                8031.083817316365,
                                1.867659270007676e-05
                            ],
                            [
                                9021.509462852388,
                                1.7265653203487043e-05
                            ],
                            [
                                10134.078393360785,
                                1.621823306028877e-05
                            ],
                            [
                                11383.853811345534,
                                1.3672392689428222e-05
                            ],
                            [
                                12787.756574192957,
                                1.2567261996098136e-05
                            ],
                            [
                                14364.794287663703,
                                1.0941685635586122e-05
                            ],
                            [
                                16136.318652118109,
                                9.62371409403879e-06
                            ],
                            [
                                18126.31454571589,
                                8.788012436315312e-06
                            ],
                            [
                                20361.72475852188,
                                7.696014392424934e-06
                            ],
                            [
                                22872.81477413135,
                                6.640067213990388e-06
                            ],
                            [
                                25693.58253763662,
                                5.979821583684922e-06
                            ],
                            [
                                28862.21875783176,
                                5.221347930302445e-06
                            ],
                            [
                                32421.623975741655,
                                4.688067498313194e-06
                            ],
                            [
                                36419.98940012723,
                                4.153992335421554e-06
                            ],
                            [
                                40911.449373967946,
                                3.712335539254244e-06
                            ],
                            [
                                45956.814305742075,
                                3.2689113013012646e-06
                            ],
                            [
                                51624.39398874845,
                                2.8735446969311937e-06
                            ],
                            [
                                57990.922455487496,
                                2.554012404832696e-06
                            ],
                            [
                                65142.596888814296,
                                2.3368768998061604e-06
                            ],
                            [
                                73176.24465580487,
                                1.9741348845371453e-06
                            ],
                            [
                                82200.63426494556,
                                1.7488109891240777e-06
                            ],
                            [
                                92337.94799585041,
                                1.4994413421406452e-06
                            ],
                            [
                                103725.43613961406,
                                1.3802275236874641e-06
                            ],
                            [
                                116517.27524675612,
                                1.1044148056626845e-06
                            ],
                            [
                                130886.65554179688,
                                1.0551276882450178e-06
                            ],
                            [
                                147028.12576621718,
                                8.472032728771872e-07
                            ],
                            [
                                165160.22719690777,
                                7.477775023794198e-07
                            ],
                            [
                                185528.45250239776,
                                6.701249291823992e-07
                            ],
                            [
                                208408.5694971659,
                                5.90906122974578e-07
                            ],
                            [
                                234110.35479473774,
                                5.210045433699315e-07
                            ],
                            [
                                262981.78790994175,
                                4.5664307545866323e-07
                            ],
                            [
                                295413.7625947681,
                                3.9654706045601847e-07
                            ],
                            [
                                331845.37919516815,
                                3.4378773655509735e-07
                            ],
                            [
                                372769.88968263916,
                                2.9246408370092215e-07
                            ],
                            [
                                418741.3758510767,
                                2.536080531466588e-07
                            ],
                            [
                                470382.25109579955,
                                2.1375157467303762e-07
                            ],
                            [
                                528391.6873422167,
                                1.9273585247015303e-07
                            ],
                            [
                                593555.0812173234,
                                1.608652378001816e-07
                            ],
                            [
                                666754.6876276445,
                                1.4338123929432709e-07
                            ],
                            [
                                748981.5647128907,
                                1.241819117362037e-07
                            ],
                            [
                                841348.9918994781,
                                9.795446559098682e-08
                            ],
                            [
                                945107.5427225197,
                                8.844626499803083e-08
                            ]
                        ]
                    },
                    {
                        "name": "DRR177169",
                        "data": [
                            [
                                10.616620164890138,
                                0.0
                            ],
                            [
                                11.92590458022024,
                                0.0
                            ],
                            [
                                13.396655229964129,
                                0.0
                            ],
                            [
                                15.048784781339489,
                                0.0
                            ],
                            [
                                16.904661611992637,
                                0.0
                            ],
                            [
                                18.98941265811241,
                                0.0
                            ],
                            [
                                21.33126361099484,
                                0.0
                            ],
                            [
                                23.96192106802016,
                                0.0
                            ],
                            [
                                26.917001812029568,
                                0.0
                            ],
                            [
                                30.236515031165933,
                                0.0
                            ],
                            [
                                33.96540400801006,
                                0.0
                            ],
                            [
                                38.15415461200591,
                                0.0
                            ],
                            [
                                42.85947883362568,
                                0.0
                            ],
                            [
                                48.145082614724814,
                                0.0
                            ],
                            [
                                54.08252837083299,
                                0.0001352735793702349
                            ],
                            [
                                60.75220388317268,
                                8.892744444371437e-05
                            ],
                            [
                                68.24441067834891,
                                7.916455255386977e-05
                            ],
                            [
                                76.66058663141169,
                                8.515545369011998e-05
                            ],
                            [
                                86.11467934525882,
                                6.66575886832059e-05
                            ],
                            [
                                96.7346889007258,
                                7.562889049679779e-05
                            ],
                            [
                                108.66440086483811,
                                7.664803787635956e-05
                            ],
                            [
                                122.06533302063097,
                                0.00015490789527926977
                            ],
                            [
                                137.1189221755412,
                                0.00017648088824352026
                            ],
                            [
                                154.02898065582917,
                                0.0002871750602781369
                            ],
                            [
                                173.02445574580054,
                                0.0002979302479313436
                            ],
                            [
                                194.36252943220097,
                                0.00027217104918311204
                            ],
                            [
                                218.33210042159047,
                                0.0002505389703592493
                            ],
                            [
                                245.25769557414475,
                                0.00023680107528256016
                            ],
                            [
                                275.50386371124563,
                                0.00020835268144909672
                            ],
                            [
                                309.4801112851452,
                                0.00017893239305588843
                            ],
                            [
                                347.64644673531814,
                                0.00011881872320191028
                            ],
                            [
                                390.51960859719844,
                                7.695290652312037e-05
                            ],
                            [
                                438.6800616864058,
                                6.876120993458289e-05
                            ],
                            [
                                492.7798560806233,
                                5.093408732134351e-05
                            ],
                            [
                                553.5514553028175,
                                4.554562156453325e-05
                            ],
                            [
                                621.8176532316174,
                                4.4708543080363564e-05
                            ],
                            [
                                698.5027140050729,
                                4.6245599174265144e-05
                            ],
                            [
                                784.644885742276,
                                4.188575179773353e-05
                            ],
                            [
                                881.4104575075971,
                                4.290596659871399e-05
                            ],
                            [
                                990.1095498364425,
                                4.171953187765432e-05
                            ],
                            [
                                1112.2138526123315,
                                4.04788628176494e-05
                            ],
                            [
                                1249.3765504505132,
                                4.252117529987918e-05
                            ],
                            [
                                1403.4547053602469,
                                4.001831114343189e-05
                            ],
                            [
                                1576.534399727262,
                                4.0194030272975846e-05
                            ],
                            [
                                1770.958980030221,
                                3.851418694292327e-05
                            ],
                            [
                                1989.3607836862013,
                                3.558719064114055e-05
                            ],
                            [
                                2234.6967785787137,
                                3.5256244467641086e-05
                            ],
                            [
                                2510.288597796047,
                                3.5376100710703274e-05
                            ],
                            [
                                2819.8675116150134,
                                3.492496350098813e-05
                            ],
                            [
                                3167.6249456110904,
                                3.0344551862384518e-05
                            ],
                            [
                                3558.269228865654,
                                2.932226680029211e-05
                            ],
                            [
                                3997.089340590983,
                                2.8215027501137398e-05
                            ],
                            [
                                4490.026518246148,
                                2.5418250819768227e-05
                            ],
                            [
                                5043.754696654552,
                                2.6086581233109877e-05
                            ],
                            [
                                5665.770867197858,
                                2.270616739574177e-05
                            ],
                            [
                                6364.496580470115,
                                2.0390217654264213e-05
                            ],
                            [
                                7149.391966648556,
                                1.8844371364741114e-05
                            ],
                            [
                                8031.083817316365,
                                1.772854029719786e-05
                            ],
                            [
                                9021.509462852388,
                                1.6268780297385998e-05
                            ],
                            [
                                10134.078393360785,
                                1.4516032769002236e-05
                            ],
                            [
                                11383.853811345534,
                                1.2892730162755432e-05
                            ],
                            [
                                12787.756574192957,
                                1.128366740536222e-05
                            ],
                            [
                                14364.794287663703,
                                1.0319127435612395e-05
                            ],
                            [
                                16136.318652118109,
                                8.774710389566744e-06
                            ],
                            [
                                18126.31454571589,
                                8.2336162921334e-06
                            ],
                            [
                                20361.72475852188,
                                6.926169575469134e-06
                            ],
                            [
                                22872.81477413135,
                                6.239592858794314e-06
                            ],
                            [
                                25693.58253763662,
                                5.769228274166294e-06
                            ],
                            [
                                28862.21875783176,
                                5.1124560727425816e-06
                            ],
                            [
                                32421.623975741655,
                                4.620616267450913e-06
                            ],
                            [
                                36419.98940012723,
                                4.079347740830694e-06
                            ],
                            [
                                40911.449373967946,
                                3.678266175891047e-06
                            ],
                            [
                                45956.814305742075,
                                3.164238493024804e-06
                            ],
                            [
                                51624.39398874845,
                                2.869178280196991e-06
                            ],
                            [
                                57990.922455487496,
                                2.7909720083179636e-06
                            ],
                            [
                                65142.596888814296,
                                2.3584365440425153e-06
                            ],
                            [
                                73176.24465580487,
                                2.1302779256824447e-06
                            ],
                            [
                                82200.63426494556,
                                1.9415906597167896e-06
                            ],
                            [
                                92337.94799585041,
                                1.7467171451276358e-06
                            ],
                            [
                                103725.43613961406,
                                1.5582092644318563e-06
                            ],
                            [
                                116517.27524675612,
                                1.366855899561722e-06
                            ],
                            [
                                130886.65554179688,
                                1.278710436389145e-06
                            ],
                            [
                                147028.12576621718,
                                1.1000513513112716e-06
                            ],
                            [
                                165160.22719690777,
                                1.0181264910967696e-06
                            ],
                            [
                                185528.45250239776,
                                8.669185950793001e-07
                            ],
                            [
                                208408.5694971659,
                                7.847054221571681e-07
                            ],
                            [
                                234110.35479473774,
                                6.533643671210826e-07
                            ],
                            [
                                262981.78790994175,
                                6.056021078023186e-07
                            ],
                            [
                                295413.7625947681,
                                5.596901753484001e-07
                            ],
                            [
                                331845.37919516815,
                                4.955312559919926e-07
                            ],
                            [
                                372769.88968263916,
                                4.1938996287316817e-07
                            ],
                            [
                                418741.3758510767,
                                3.5910147941176214e-07
                            ],
                            [
                                470382.25109579955,
                                2.983816692065389e-07
                            ],
                            [
                                528391.6873422167,
                                2.6775396630068705e-07
                            ],
                            [
                                593555.0812173234,
                                2.2167162033945084e-07
                            ],
                            [
                                666754.6876276445,
                                1.740400500212994e-07
                            ],
                            [
                                748981.5647128907,
                                1.5974186412668128e-07
                            ],
                            [
                                841348.9918994781,
                                1.312349289703197e-07
                            ],
                            [
                                945107.5427225197,
                                1.219481845370534e-07
                            ]
                        ]
                    },
                    {
                        "name": "DRR177170",
                        "data": [
                            [
                                10.616620164890138,
                                0.0
                            ],
                            [
                                11.92590458022024,
                                0.0
                            ],
                            [
                                13.396655229964129,
                                0.0
                            ],
                            [
                                15.048784781339489,
                                0.0
                            ],
                            [
                                16.904661611992637,
                                0.0
                            ],
                            [
                                18.98941265811241,
                                0.0
                            ],
                            [
                                21.33126361099484,
                                0.0
                            ],
                            [
                                23.96192106802016,
                                0.0
                            ],
                            [
                                26.917001812029568,
                                0.0
                            ],
                            [
                                30.236515031165933,
                                0.0
                            ],
                            [
                                33.96540400801006,
                                0.0
                            ],
                            [
                                38.15415461200591,
                                0.0
                            ],
                            [
                                42.85947883362568,
                                0.0
                            ],
                            [
                                48.145082614724814,
                                0.0
                            ],
                            [
                                54.08252837083299,
                                0.0002662198655440115
                            ],
                            [
                                60.75220388317268,
                                0.00023699294035242892
                            ],
                            [
                                68.24441067834891,
                                0.0001903531043419917
                            ],
                            [
                                76.66058663141169,
                                0.00018075221871630335
                            ],
                            [
                                86.11467934525882,
                                0.00014456609734629097
                            ],
                            [
                                96.7346889007258,
                                0.00016674385377857267
                            ],
                            [
                                108.66440086483811,
                                0.00023510968451803544
                            ],
                            [
                                122.06533302063097,
                                0.0004265780863395645
                            ],
                            [
                                137.1189221755412,
                                0.0006458054688570486
                            ],
                            [
                                154.02898065582917,
                                0.0008475994613584162
                            ],
                            [
                                173.02445574580054,
                                0.0008565283889290843
                            ],
                            [
                                194.36252943220097,
                                0.0007145949119340137
                            ],
                            [
                                218.33210042159047,
                                0.0007908404965585074
                            ],
                            [
                                245.25769557414475,
                                0.0006713552296366051
                            ],
                            [
                                275.50386371124563,
                                0.0006243699729780607
                            ],
                            [
                                309.4801112851452,
                                0.0004946095194118196
                            ],
                            [
                                347.64644673531814,
                                0.0003194886038404074
                            ],
                            [
                                390.51960859719844,
                                0.00019293552440301044
                            ],
                            [
                                438.6800616864058,
                                0.0001189446596447567
                            ],
                            [
                                492.7798560806233,
                                8.106235663639085e-05
                            ],
                            [
                                553.5514553028175,
                                5.8864614511033866e-05
                            ],
                            [
                                621.8176532316174,
                                4.979076412384045e-05
                            ],
                            [
                                698.5027140050729,
                                5.5638082771529646e-05
                            ],
                            [
                                784.644885742276,
                                5.118545483492141e-05
                            ],
                            [
                                881.4104575075971,
                                4.642580110694884e-05
                            ],
                            [
                                990.1095498364425,
                                4.8326442425080334e-05
                            ],
                            [
                                1112.2138526123315,
                                5.0320859306753025e-05
                            ],
                            [
                                1249.3765504505132,
                                4.618273663431228e-05
                            ],
                            [
                                1403.4547053602469,
                                4.466074551178416e-05
                            ],
                            [
                                1576.534399727262,
                                4.41522995034632e-05
                            ],
                            [
                                1770.958980030221,
                                4.150563646652106e-05
                            ],
                            [
                                1989.3607836862013,
                                4.2553864482993597e-05
                            ],
                            [
                                2234.6967785787137,
                                4.2338808825185254e-05
                            ],
                            [
                                2510.288597796047,
                                3.967436454310892e-05
                            ],
                            [
                                2819.8675116150134,
                                3.647041514199484e-05
                            ],
                            [
                                3167.6249456110904,
                                3.827631092596727e-05
                            ],
                            [
                                3558.269228865654,
                                3.739029429858891e-05
                            ],
                            [
                                3997.089340590983,
                                3.2391654373038885e-05
                            ],
                            [
                                4490.026518246148,
                                3.0041038502750507e-05
                            ],
                            [
                                5043.754696654552,
                                2.9340017170078073e-05
                            ],
                            [
                                5665.770867197858,
                                2.7781213055593818e-05
                            ],
                            [
                                6364.496580470115,
                                2.5207510207637824e-05
                            ],
                            [
                                7149.391966648556,
                                2.3091202042076394e-05
                            ],
                            [
                                8031.083817316365,
                                1.9558658304804564e-05
                            ],
                            [
                                9021.509462852388,
                                1.8059390816245774e-05
                            ],
                            [
                                10134.078393360785,
                                1.4869651200590597e-05
                            ],
                            [
                                11383.853811345534,
                                1.3332282554115166e-05
                            ],
                            [
                                12787.756574192957,
                                1.1555376396196014e-05
                            ],
                            [
                                14364.794287663703,
                                1.0218945526202054e-05
                            ],
                            [
                                16136.318652118109,
                                8.895797087227077e-06
                            ],
                            [
                                18126.31454571589,
                                7.763894866771992e-06
                            ],
                            [
                                20361.72475852188,
                                6.922169465028515e-06
                            ],
                            [
                                22872.81477413135,
                                6.294740535147011e-06
                            ],
                            [
                                25693.58253763662,
                                5.253970082885534e-06
                            ],
                            [
                                28862.21875783176,
                                4.6621604962656e-06
                            ],
                            [
                                32421.623975741655,
                                4.173698315106085e-06
                            ],
                            [
                                36419.98940012723,
                                3.837357248036329e-06
                            ],
                            [
                                40911.449373967946,
                                3.259955320268545e-06
                            ],
                            [
                                45956.814305742075,
                                2.982150760907936e-06
                            ],
                            [
                                51624.39398874845,
                                2.5499074271950114e-06
                            ],
                            [
                                57990.922455487496,
                                2.2083633608748368e-06
                            ],
                            [
                                65142.596888814296,
                                1.9775510311190787e-06
                            ],
                            [
                                73176.24465580487,
                                1.667245690485144e-06
                            ],
                            [
                                82200.63426494556,
                                1.4986937598556744e-06
                            ],
                            [
                                92337.94799585041,
                                1.29429913181757e-06
                            ],
                            [
                                103725.43613961406,
                                1.1501172850263422e-06
                            ],
                            [
                                116517.27524675612,
                                1.034071693031592e-06
                            ],
                            [
                                130886.65554179688,
                                8.58514804088064e-07
                            ],
                            [
                                147028.12576621718,
                                7.546911372052012e-07
                            ],
                            [
                                165160.22719690777,
                                6.377539750649524e-07
                            ],
                            [
                                185528.45250239776,
                                6.132506249589132e-07
                            ],
                            [
                                208408.5694971659,
                                5.272253395428037e-07
                            ],
                            [
                                234110.35479473774,
                                4.3281373186771866e-07
                            ],
                            [
                                262981.78790994175,
                                3.66361761574569e-07
                            ],
                            [
                                295413.7625947681,
                                3.100169536896444e-07
                            ],
                            [
                                331845.37919516815,
                                2.596707896677508e-07
                            ],
                            [
                                372769.88968263916,
                                2.1780419680746246e-07
                            ],
                            [
                                418741.3758510767,
                                1.9880452707358479e-07
                            ],
                            [
                                470382.25109579955,
                                1.838830331020536e-07
                            ],
                            [
                                528391.6873422167,
                                1.5078829939709951e-07
                            ],
                            [
                                593555.0812173234,
                                1.278506076102752e-07
                            ],
                            [
                                666754.6876276445,
                                1.1836062675085159e-07
                            ],
                            [
                                748981.5647128907,
                                9.206914491863948e-08
                            ],
                            [
                                841348.9918994781,
                                8.60787089550852e-08
                            ],
                            [
                                945107.5427225197,
                                7.284868086304777e-08
                            ]
                        ]
                    },
                    {
                        "name": "DRR177171",
                        "data": [
                            [
                                10.616620164890138,
                                0.0
                            ],
                            [
                                11.92590458022024,
                                0.0
                            ],
                            [
                                13.396655229964129,
                                0.0
                            ],
                            [
                                15.048784781339489,
                                0.0
                            ],
                            [
                                16.904661611992637,
                                0.0
                            ],
                            [
                                18.98941265811241,
                                0.0
                            ],
                            [
                                21.33126361099484,
                                0.0
                            ],
                            [
                                23.96192106802016,
                                0.0
                            ],
                            [
                                26.917001812029568,
                                0.0
                            ],
                            [
                                30.236515031165933,
                                0.0
                            ],
                            [
                                33.96540400801006,
                                0.0
                            ],
                            [
                                38.15415461200591,
                                0.0
                            ],
                            [
                                42.85947883362568,
                                0.0
                            ],
                            [
                                48.145082614724814,
                                0.0
                            ],
                            [
                                54.08252837083299,
                                7.668246527167866e-06
                            ],
                            [
                                60.75220388317268,
                                7.96412019362909e-06
                            ],
                            [
                                68.24441067834891,
                                1.2153908466284652e-05
                            ],
                            [
                                76.66058663141169,
                                2.5245716215544442e-05
                            ],
                            [
                                86.11467934525882,
                                2.327676446858301e-05
                            ],
                            [
                                96.7346889007258,
                                5.001699589378767e-05
                            ],
                            [
                                108.66440086483811,
                                6.551665828784534e-05
                            ],
                            [
                                122.06533302063097,
                                9.003400865407916e-05
                            ],
                            [
                                137.1189221755412,
                                0.00015223389356917608
                            ],
                            [
                                154.02898065582917,
                                0.0001736642106526471
                            ],
                            [
                                173.02445574580054,
                                0.00025686520821784054
                            ],
                            [
                                194.36252943220097,
                                0.0003204158946137382
                            ],
                            [
                                218.33210042159047,
                                0.0004758205457172975
                            ],
                            [
                                245.25769557414475,
                                0.0006126870477412301
                            ],
                            [
                                275.50386371124563,
                                0.0008188875328164235
                            ],
                            [
                                309.4801112851452,
                                0.001101519339644755
                            ],
                            [
                                347.64644673531814,
                                0.0014368851712557645
                            ],
                            [
                                390.51960859719844,
                                0.0019141919319603708
                            ],
                            [
                                438.6800616864058,
                                0.002385501985096782
                            ],
                            [
                                492.7798560806233,
                                0.0025789095618433963
                            ],
                            [
                                553.5514553028175,
                                0.0022341004478387294
                            ],
                            [
                                621.8176532316174,
                                0.0014382668426485136
                            ],
                            [
                                698.5027140050729,
                                0.0006436962899480954
                            ],
                            [
                                784.644885742276,
                                0.00020780528832563795
                            ],
                            [
                                881.4104575075971,
                                7.230270161404204e-05
                            ],
                            [
                                990.1095498364425,
                                3.232209814197558e-05
                            ],
                            [
                                1112.2138526123315,
                                2.131609382335447e-05
                            ],
                            [
                                1249.3765504505132,
                                1.9861081848594598e-05
                            ],
                            [
                                1403.4547053602469,
                                1.6400143027114785e-05
                            ],
                            [
                                1576.534399727262,
                                1.6221838584659855e-05
                            ],
                            [
                                1770.958980030221,
                                1.2684596654212385e-05
                            ],
                            [
                                1989.3607836862013,
                                1.3689401852246094e-05
                            ],
                            [
                                2234.6967785787137,
                                1.2124651572382679e-05
                            ],
                            [
                                2510.288597796047,
                                1.0766013174950234e-05
                            ],
                            [
                                2819.8675116150134,
                                9.118345396163562e-06
                            ],
                            [
                                3167.6249456110904,
                                8.968294691588358e-06
                            ],
                            [
                                3558.269228865654,
                                8.19738719469861e-06
                            ],
                            [
                                3997.089340590983,
                                6.588444975556243e-06
                            ],
                            [
                                4490.026518246148,
                                6.157620059700508e-06
                            ],
                            [
                                5043.754696654552,
                                5.289750048218965e-06
                            ],
                            [
                                5665.770867197858,
                                4.4406258186050565e-06
                            ],
                            [
                                6364.496580470115,
                                3.877090706143958e-06
                            ],
                            [
                                7149.391966648556,
                                3.0550602364773183e-06
                            ],
                            [
                                8031.083817316365,
                                2.7885128793150538e-06
                            ],
                            [
                                9021.509462852388,
                                2.405759680780683e-06
                            ],
                            [
                                10134.078393360785,
                                2.168925643350563e-06
                            ],
                            [
                                11383.853811345534,
                                1.8822364822168664e-06
                            ],
                            [
                                12787.756574192957,
                                1.7566725033047037e-06
                            ],
                            [
                                14364.794287663703,
                                1.2799235460281258e-06
                            ],
                            [
                                16136.318652118109,
                                1.1265567911962901e-06
                            ],
                            [
                                18126.31454571589,
                                1.1287142343707555e-06
                            ],
                            [
                                20361.72475852188,
                                8.825932230887921e-07
                            ],
                            [
                                22872.81477413135,
                                7.313033383240836e-07
                            ],
                            [
                                25693.58253763662,
                                6.725384956739838e-07
                            ],
                            [
                                28862.21875783176,
                                5.987039143914941e-07
                            ],
                            [
                                32421.623975741655,
                                5.713494747603466e-07
                            ],
                            [
                                36419.98940012723,
                                4.289142024528566e-07
                            ],
                            [
                                40911.449373967946,
                                3.936523591094731e-07
                            ],
                            [
                                45956.814305742075,
                                3.353951282213041e-07
                            ],
                            [
                                51624.39398874845,
                                3.186572423727176e-07
                            ],
                            [
                                57990.922455487496,
                                2.908249166224718e-07
                            ],
                            [
                                65142.596888814296,
                                2.4510304986943484e-07
                            ],
                            [
                                73176.24465580487,
                                2.2197269105348133e-07
                            ],
                            [
                                82200.63426494556,
                                1.875130498024662e-07
                            ],
                            [
                                92337.94799585041,
                                2.0510306326743334e-07
                            ],
                            [
                                103725.43613961406,
                                1.8058672594430026e-07
                            ],
                            [
                                116517.27524675612,
                                1.6194745591521079e-07
                            ],
                            [
                                130886.65554179688,
                                1.468085091166161e-07
                            ],
                            [
                                147028.12576621718,
                                1.2693025309918079e-07
                            ],
                            [
                                165160.22719690777,
                                9.332568674866542e-08
                            ],
                            [
                                185528.45250239776,
                                1.024528336586284e-07
                            ],
                            [
                                208408.5694971659,
                                7.793886780484863e-08
                            ],
                            [
                                234110.35479473774,
                                8.355407110235908e-08
                            ],
                            [
                                262981.78790994175,
                                7.700940177342822e-08
                            ],
                            [
                                295413.7625947681,
                                6.598119656213292e-08
                            ],
                            [
                                331845.37919516815,
                                5.665456800570365e-08
                            ],
                            [
                                372769.88968263916,
                                5.062017297708531e-08
                            ],
                            [
                                418741.3758510767,
                                4.407244948869788e-08
                            ],
                            [
                                470382.25109579955,
                                3.820535371053065e-08
                            ],
                            [
                                528391.6873422167,
                                3.322611339746598e-08
                            ],
                            [
                                593555.0812173234,
                                2.736583084104705e-08
                            ],
                            [
                                666754.6876276445,
                                2.705678761682552e-08
                            ],
                            [
                                748981.5647128907,
                                2.3717220875657133e-08
                            ],
                            [
                                841348.9918994781,
                                2.135988805513157e-08
                            ],
                            [
                                945107.5427225197,
                                1.6747734063661266e-08
                            ]
                        ]
                    },
                    {
                        "name": "DRR177172",
                        "data": [
                            [
                                10.616620164890138,
                                0.0
                            ],
                            [
                                11.92590458022024,
                                0.0
                            ],
                            [
                                13.396655229964129,
                                0.0
                            ],
                            [
                                15.048784781339489,
                                0.0
                            ],
                            [
                                16.904661611992637,
                                0.0
                            ],
                            [
                                18.98941265811241,
                                0.0
                            ],
                            [
                                21.33126361099484,
                                0.0
                            ],
                            [
                                23.96192106802016,
                                0.0
                            ],
                            [
                                26.917001812029568,
                                0.0
                            ],
                            [
                                30.236515031165933,
                                0.0
                            ],
                            [
                                33.96540400801006,
                                0.0
                            ],
                            [
                                38.15415461200591,
                                0.0
                            ],
                            [
                                42.85947883362568,
                                0.0
                            ],
                            [
                                48.145082614724814,
                                0.0
                            ],
                            [
                                54.08252837083299,
                                0.00013551543689748364
                            ],
                            [
                                60.75220388317268,
                                0.00010994845327912265
                            ],
                            [
                                68.24441067834891,
                                7.748656928658533e-05
                            ],
                            [
                                76.66058663141169,
                                7.987124651382153e-05
                            ],
                            [
                                86.11467934525882,
                                4.2015165955397675e-05
                            ],
                            [
                                96.7346889007258,
                                4.6033888678118715e-05
                            ],
                            [
                                108.66440086483811,
                                4.012631084831442e-05
                            ],
                            [
                                122.06533302063097,
                                4.028118093069326e-05
                            ],
                            [
                                137.1189221755412,
                                4.87139976326637e-05
                            ],
                            [
                                154.02898065582917,
                                0.00015358768845913262
                            ],
                            [
                                173.02445574580054,
                                7.613765867883572e-05
                            ],
                            [
                                194.36252943220097,
                                0.00013985362994102047
                            ],
                            [
                                218.33210042159047,
                                0.00026174704319007267
                            ],
                            [
                                245.25769557414475,
                                0.00035216460379149464
                            ],
                            [
                                275.50386371124563,
                                0.00040745189458057186
                            ],
                            [
                                309.4801112851452,
                                0.0004121816172145263
                            ],
                            [
                                347.64644673531814,
                                0.00035785710814606757
                            ],
                            [
                                390.51960859719844,
                                0.0002912502386466682
                            ],
                            [
                                438.6800616864058,
                                0.0002169792131654797
                            ],
                            [
                                492.7798560806233,
                                0.00014439796828491765
                            ],
                            [
                                553.5514553028175,
                                9.787539219049607e-05
                            ],
                            [
                                621.8176532316174,
                                7.72832500378553e-05
                            ],
                            [
                                698.5027140050729,
                                6.840026687934154e-05
                            ],
                            [
                                784.644885742276,
                                7.165032107033066e-05
                            ],
                            [
                                881.4104575075971,
                                6.820488359335842e-05
                            ],
                            [
                                990.1095498364425,
                                6.212250276369695e-05
                            ],
                            [
                                1112.2138526123315,
                                6.464457248420742e-05
                            ],
                            [
                                1249.3765504505132,
                                6.452753738539678e-05
                            ],
                            [
                                1403.4547053602469,
                                6.0021398830892615e-05
                            ],
                            [
                                1576.534399727262,
                                6.014037190740851e-05
                            ],
                            [
                                1770.958980030221,
                                5.846209276803871e-05
                            ],
                            [
                                1989.3607836862013,
                                5.3349596257761095e-05
                            ],
                            [
                                2234.6967785787137,
                                5.355373588677339e-05
                            ],
                            [
                                2510.288597796047,
                                5.022436659641932e-05
                            ],
                            [
                                2819.8675116150134,
                                4.773724742481964e-05
                            ],
                            [
                                3167.6249456110904,
                                4.243784244330848e-05
                            ],
                            [
                                3558.269228865654,
                                4.244575477561481e-05
                            ],
                            [
                                3997.089340590983,
                                3.920166013577539e-05
                            ],
                            [
                                4490.026518246148,
                                3.520783737324791e-05
                            ],
                            [
                                5043.754696654552,
                                3.18207793210803e-05
                            ],
                            [
                                5665.770867197858,
                                2.986651104902386e-05
                            ],
                            [
                                6364.496580470115,
                                2.5829638328191225e-05
                            ],
                            [
                                7149.391966648556,
                                2.2747384740930098e-05
                            ],
                            [
                                8031.083817316365,
                                1.953386195145476e-05
                            ],
                            [
                                9021.509462852388,
                                1.65769448852344e-05
                            ],
                            [
                                10134.078393360785,
                                1.5480251535334022e-05
                            ],
                            [
                                11383.853811345534,
                                1.2827265475846543e-05
                            ],
                            [
                                12787.756574192957,
                                1.0758840164214339e-05
                            ],
                            [
                                14364.794287663703,
                                9.364557406142694e-06
                            ],
                            [
                                16136.318652118109,
                                8.76191771980108e-06
                            ],
                            [
                                18126.31454571589,
                                7.124401531220605e-06
                            ],
                            [
                                20361.72475852188,
                                6.524498272971248e-06
                            ],
                            [
                                22872.81477413135,
                                5.8852709837628486e-06
                            ],
                            [
                                25693.58253763662,
                                5.120003199558176e-06
                            ],
                            [
                                28862.21875783176,
                                4.4132597389048624e-06
                            ],
                            [
                                32421.623975741655,
                                3.925888960457897e-06
                            ],
                            [
                                36419.98940012723,
                                3.4770545275227257e-06
                            ],
                            [
                                40911.449373967946,
                                3.095326393315651e-06
                            ],
                            [
                                45956.814305742075,
                                2.8382723714918566e-06
                            ],
                            [
                                51624.39398874845,
                                2.4529932315262084e-06
                            ],
                            [
                                57990.922455487496,
                                2.2188866083145048e-06
                            ],
                            [
                                65142.596888814296,
                                2.023707193383418e-06
                            ],
                            [
                                73176.24465580487,
                                1.8002668784971502e-06
                            ],
                            [
                                82200.63426494556,
                                1.6466404827761904e-06
                            ],
                            [
                                92337.94799585041,
                                1.406586619123106e-06
                            ],
                            [
                                103725.43613961406,
                                1.3192448752211002e-06
                            ],
                            [
                                116517.27524675612,
                                1.101956459671847e-06
                            ],
                            [
                                130886.65554179688,
                                1.0362646111466023e-06
                            ],
                            [
                                147028.12576621718,
                                8.707577136187581e-07
                            ],
                            [
                                165160.22719690777,
                                7.914512813589622e-07
                            ],
                            [
                                185528.45250239776,
                                6.585578302837001e-07
                            ],
                            [
                                208408.5694971659,
                                6.129669131135296e-07
                            ],
                            [
                                234110.35479473774,
                                5.417096304564362e-07
                            ],
                            [
                                262981.78790994175,
                                4.381416982620741e-07
                            ],
                            [
                                295413.7625947681,
                                3.9161056010161004e-07
                            ],
                            [
                                331845.37919516815,
                                3.438650222238192e-07
                            ],
                            [
                                372769.88968263916,
                                3.0362509981418626e-07
                            ],
                            [
                                418741.3758510767,
                                2.618727241099019e-07
                            ],
                            [
                                470382.25109579955,
                                2.254311722024664e-07
                            ],
                            [
                                528391.6873422167,
                                1.843537547991314e-07
                            ],
                            [
                                593555.0812173234,
                                1.56143218178135e-07
                            ],
                            [
                                666754.6876276445,
                                1.326005996410814e-07
                            ],
                            [
                                748981.5647128907,
                                1.101157136726762e-07
                            ],
                            [
                                841348.9918994781,
                                9.405708554098405e-08
                            ],
                            [
                                945107.5427225197,
                                8.166966274254928e-08
                            ]
                        ]
                    },
                    {
                        "name": "DRR177173",
                        "data": [
                            [
                                10.616620164890138,
                                0.0
                            ],
                            [
                                11.92590458022024,
                                0.0
                            ],
                            [
                                13.396655229964129,
                                0.0
                            ],
                            [
                                15.048784781339489,
                                0.0
                            ],
                            [
                                16.904661611992637,
                                0.0
                            ],
                            [
                                18.98941265811241,
                                0.0
                            ],
                            [
                                21.33126361099484,
                                0.0
                            ],
                            [
                                23.96192106802016,
                                0.0
                            ],
                            [
                                26.917001812029568,
                                0.0
                            ],
                            [
                                30.236515031165933,
                                0.0
                            ],
                            [
                                33.96540400801006,
                                0.0
                            ],
                            [
                                38.15415461200591,
                                0.0
                            ],
                            [
                                42.85947883362568,
                                0.0
                            ],
                            [
                                48.145082614724814,
                                0.0
                            ],
                            [
                                54.08252837083299,
                                1.1865522044032432e-05
                            ],
                            [
                                60.75220388317268,
                                9.24250838024353e-06
                            ],
                            [
                                68.24441067834891,
                                1.1754029124921348e-06
                            ],
                            [
                                76.66058663141169,
                                1.4649059658471451e-05
                            ],
                            [
                                86.11467934525882,
                                6.520406947777851e-06
                            ],
                            [
                                96.7346889007258,
                                9.950682219689874e-06
                            ],
                            [
                                108.66440086483811,
                                2.8789304122922753e-05
                            ],
                            [
                                122.06533302063097,
                                8.740034580381687e-05
                            ],
                            [
                                137.1189221755412,
                                0.000167895229400763
                            ],
                            [
                                154.02898065582917,
                                0.00031871524036213044
                            ],
                            [
                                173.02445574580054,
                                0.0003982350877879915
                            ],
                            [
                                194.36252943220097,
                                0.00044943737748883876
                            ],
                            [
                                218.33210042159047,
                                0.0004959866943017662
                            ],
                            [
                                245.25769557414475,
                                0.00045625266536235574
                            ],
                            [
                                275.50386371124563,
                                0.00038257934709736856
                            ],
                            [
                                309.4801112851452,
                                0.0003263223621481939
                            ],
                            [
                                347.64644673531814,
                                0.00023811993357145177
                            ],
                            [
                                390.51960859719844,
                                0.0001614483277230971
                            ],
                            [
                                438.6800616864058,
                                8.484454694982631e-05
                            ],
                            [
                                492.7798560806233,
                                3.743938791136186e-05
                            ],
                            [
                                553.5514553028175,
                                2.912674212875238e-05
                            ],
                            [
                                621.8176532316174,
                                2.4252061013840736e-05
                            ],
                            [
                                698.5027140050729,
                                2.2967606986866706e-05
                            ],
                            [
                                784.644885742276,
                                1.9117113052223135e-05
                            ],
                            [
                                881.4104575075971,
                                2.193273008261282e-05
                            ],
                            [
                                990.1095498364425,
                                2.2603453794545998e-05
                            ],
                            [
                                1112.2138526123315,
                                1.96892057542678e-05
                            ],
                            [
                                1249.3765504505132,
                                2.163666897520393e-05
                            ],
                            [
                                1403.4547053602469,
                                2.1147409420141367e-05
                            ],
                            [
                                1576.534399727262,
                                2.182768566808064e-05
                            ],
                            [
                                1770.958980030221,
                                2.1469586991666612e-05
                            ],
                            [
                                1989.3607836862013,
                                1.9798021428615415e-05
                            ],
                            [
                                2234.6967785787137,
                                2.196780523560722e-05
                            ],
                            [
                                2510.288597796047,
                                2.0163204557147347e-05
                            ],
                            [
                                2819.8675116150134,
                                1.9599471838092154e-05
                            ],
                            [
                                3167.6249456110904,
                                1.8004857835101245e-05
                            ],
                            [
                                3558.269228865654,
                                1.859811778661427e-05
                            ],
                            [
                                3997.089340590983,
                                1.9305678380576545e-05
                            ],
                            [
                                4490.026518246148,
                                1.645373788455028e-05
                            ],
                            [
                                5043.754696654552,
                                1.6842084963860646e-05
                            ],
                            [
                                5665.770867197858,
                                1.503555141425552e-05
                            ],
                            [
                                6364.496580470115,
                                1.4632617242518299e-05
                            ],
                            [
                                7149.391966648556,
                                1.3463748432902301e-05
                            ],
                            [
                                8031.083817316365,
                                1.3104290944690042e-05
                            ],
                            [
                                9021.509462852388,
                                1.24214143016648e-05
                            ],
                            [
                                10134.078393360785,
                                1.0733201441757227e-05
                            ],
                            [
                                11383.853811345534,
                                1.0048102712245253e-05
                            ],
                            [
                                12787.756574192957,
                                9.057882507292273e-06
                            ],
                            [
                                14364.794287663703,
                                8.258907713723477e-06
                            ],
                            [
                                16136.318652118109,
                                7.6156706488413155e-06
                            ],
                            [
                                18126.31454571589,
                                6.602572236873429e-06
                            ],
                            [
                                20361.72475852188,
                                6.062865133324526e-06
                            ],
                            [
                                22872.81477413135,
                                5.61819422503725e-06
                            ],
                            [
                                25693.58253763662,
                                4.935839812454244e-06
                            ],
                            [
                                28862.21875783176,
                                4.719128706222073e-06
                            ],
                            [
                                32421.623975741655,
                                4.265366436446924e-06
                            ],
                            [
                                36419.98940012723,
                                3.8103084894139106e-06
                            ],
                            [
                                40911.449373967946,
                                3.3370947710423753e-06
                            ],
                            [
                                45956.814305742075,
                                3.089421756129765e-06
                            ],
                            [
                                51624.39398874845,
                                2.843478661171834e-06
                            ],
                            [
                                57990.922455487496,
                                2.5880199553664846e-06
                            ],
                            [
                                65142.596888814296,
                                2.322364964805021e-06
                            ],
                            [
                                73176.24465580487,
                                2.0926165734513715e-06
                            ],
                            [
                                82200.63426494556,
                                1.8902023658711168e-06
                            ],
                            [
                                92337.94799585041,
                                1.724384626419775e-06
                            ],
                            [
                                103725.43613961406,
                                1.5675533459448533e-06
                            ],
                            [
                                116517.27524675612,
                                1.4718760243415644e-06
                            ],
                            [
                                130886.65554179688,
                                1.3274462102506556e-06
                            ],
                            [
                                147028.12576621718,
                                1.2008077210996256e-06
                            ],
                            [
                                165160.22719690777,
                                1.1452285847717071e-06
                            ],
                            [
                                185528.45250239776,
                                1.0372264334645724e-06
                            ],
                            [
                                208408.5694971659,
                                9.029553705898626e-07
                            ],
                            [
                                234110.35479473774,
                                8.456261070761012e-07
                            ],
                            [
                                262981.78790994175,
                                7.540091967717207e-07
                            ],
                            [
                                295413.7625947681,
                                6.638989619506694e-07
                            ],
                            [
                                331845.37919516815,
                                6.221951453226236e-07
                            ],
                            [
                                372769.88968263916,
                                5.543178754781923e-07
                            ],
                            [
                                418741.3758510767,
                                4.6721822475874e-07
                            ],
                            [
                                470382.25109579955,
                                4.178005510840222e-07
                            ],
                            [
                                528391.6873422167,
                                3.7390587189150635e-07
                            ],
                            [
                                593555.0812173234,
                                3.30559220568516e-07
                            ],
                            [
                                666754.6876276445,
                                2.7562135394846653e-07
                            ],
                            [
                                748981.5647128907,
                                2.4022156704071125e-07
                            ],
                            [
                                841348.9918994781,
                                2.0755638625879644e-07
                            ],
                            [
                                945107.5427225197,
                                1.7305726939599278e-07
                            ]
                        ]
                    }
                ]
            ],
            "config": {
                "id": "qc3C_bam_fragment_histogram",
                "title": "qc3C: BAM mode distribution of pair separation",
                "namespace": "qc3C",
                "cpswitch_counts_label": "Density",
                "logswitch": true,
                "logswitch_active": true,
                "logswitch_label": "Log10 [Density]",
                "xLog": true,
                "xPlotLines": [
                    {
                        "value": 311.0,
                        "color": "#D8E2DC",
                        "width": 2,
                        "dashStyle": "ShortDashDot"
                    },
                    {
                        "value": 234.0,
                        "color": "#D8E2DC",
                        "width": 2,
                        "dashStyle": "ShortDashDot"
                    },
                    {
                        "value": 215.0,
                        "color": "#D8E2DC",
                        "width": 2,
                        "dashStyle": "ShortDashDot"
                    },
                    {
                        "value": 231.0,
                        "color": "#D8E2DC",
                        "width": 2,
                        "dashStyle": "ShortDashDot"
                    },
                    {
                        "value": 216.0,
                        "color": "#D8E2DC",
                        "width": 2,
                        "dashStyle": "ShortDashDot"
                    },
                    {
                        "value": 215.0,
                        "color": "#D8E2DC",
                        "width": 2,
                        "dashStyle": "ShortDashDot"
                    },
                    {
                        "value": 225.0,
                        "color": "#D8E2DC",
                        "width": 2,
                        "dashStyle": "ShortDashDot"
                    },
                    {
                        "value": 214.0,
                        "color": "#D8E2DC",
                        "width": 2,
                        "dashStyle": "ShortDashDot"
                    },
                    {
                        "value": 216.0,
                        "color": "#D8E2DC",
                        "width": 2,
                        "dashStyle": "ShortDashDot"
                    },
                    {
                        "value": 244.0,
                        "color": "#D8E2DC",
                        "width": 2,
                        "dashStyle": "ShortDashDot"
                    },
                    {
                        "value": 509.0,
                        "color": "#D8E2DC",
                        "width": 2,
                        "dashStyle": "ShortDashDot"
                    },
                    {
                        "value": 486.0,
                        "color": "#D8E2DC",
                        "width": 2,
                        "dashStyle": "ShortDashDot"
                    },
                    {
                        "value": 210.0,
                        "color": "#D8E2DC",
                        "width": 2,
                        "dashStyle": "ShortDashDot"
                    },
                    {
                        "value": 315.0,
                        "color": "#D8E2DC",
                        "width": 2,
                        "dashStyle": "ShortDashDot"
                    },
                    {
                        "value": 295.0,
                        "color": "#D8E2DC",
                        "width": 2,
                        "dashStyle": "ShortDashDot"
                    },
                    {
                        "value": 549.0,
                        "color": "#D8E2DC",
                        "width": 2,
                        "dashStyle": "ShortDashDot"
                    },
                    {
                        "value": 244.0,
                        "color": "#D8E2DC",
                        "width": 2,
                        "dashStyle": "ShortDashDot"
                    }
                ],
                "xlab": "Log10 [Separation]",
                "ylab": "Density",
                "tt_label": "x:{point.x:.0f} bp, y:{point.y:.8f}"
            }
        },
        "qc3C_bam_junction_plot": {
            "plot_type": "bar_graph",
            "samples": [
                [
                    "DRR177161",
                    "DRR177162",
                    "DRR177163",
                    "DRR177164",
                    "DRR177171",
                    "DRR177172"
                ]
            ],
            "datasets": [
                [
                    {
                        "name": "DpnII/DpnII GATCGATC",
                        "data": [
                            NaN,
                            NaN,
                            60634.0,
                            58778.0,
                            NaN,
                            72947.0
                        ],
                        "color": "#EF476F"
                    },
                    {
                        "name": "DpnII/HinfI GATCAATC",
                        "data": [
                            NaN,
                            NaN,
                            7324.0,
                            7115.0,
                            NaN,
                            8820.0
                        ],
                        "color": "#FFD166"
                    },
                    {
                        "name": "DpnII/HinfI GATCACTC",
                        "data": [
                            NaN,
                            NaN,
                            6245.0,
                            6168.0,
                            NaN,
                            7822.0
                        ],
                        "color": "#C1D275"
                    },
                    {
                        "name": "DpnII/HinfI GATCAGTC",
                        "data": [
                            NaN,
                            NaN,
                            5039.0,
                            4899.0,
                            NaN,
                            6067.0
                        ],
                        "color": "#83D483"
                    },
                    {
                        "name": "DpnII/HinfI GATCATTC",
                        "data": [
                            NaN,
                            NaN,
                            487.0,
                            447.0,
                            NaN,
                            561.0
                        ],
                        "color": "#44D592"
                    },
                    {
                        "name": "HinfI/DpnII GAATGATC",
                        "data": [
                            NaN,
                            NaN,
                            784.0,
                            686.0,
                            NaN,
                            813.0
                        ],
                        "color": "#06D6A0"
                    },
                    {
                        "name": "HinfI/DpnII GACTGATC",
                        "data": [
                            NaN,
                            NaN,
                            7510.0,
                            7304.0,
                            NaN,
                            8958.0
                        ],
                        "color": "#09C3A5"
                    },
                    {
                        "name": "HinfI/DpnII GAGTGATC",
                        "data": [
                            NaN,
                            NaN,
                            9378.0,
                            9386.0,
                            NaN,
                            11540.0
                        ],
                        "color": "#0CB0A9"
                    },
                    {
                        "name": "HinfI/DpnII GATTGATC",
                        "data": [
                            NaN,
                            NaN,
                            11284.0,
                            10564.0,
                            NaN,
                            13215.0
                        ],
                        "color": "#0E9DAE"
                    },
                    {
                        "name": "HinfI/HinfI GAATAATC",
                        "data": [
                            NaN,
                            NaN,
                            144.0,
                            116.0,
                            NaN,
                            170.0
                        ],
                        "color": "#118AB2"
                    },
                    {
                        "name": "HinfI/HinfI GAATACTC",
                        "data": [
                            NaN,
                            NaN,
                            173.0,
                            140.0,
                            NaN,
                            174.0
                        ],
                        "color": "#1085AB"
                    },
                    {
                        "name": "HinfI/HinfI GAATAGTC",
                        "data": [
                            NaN,
                            NaN,
                            98.0,
                            100.0,
                            NaN,
                            120.0
                        ],
                        "color": "#107FA4"
                    },
                    {
                        "name": "HinfI/HinfI GAATATTC",
                        "data": [
                            NaN,
                            NaN,
                            3.0,
                            0.0,
                            NaN,
                            1.0
                        ],
                        "color": "#0F7A9E"
                    },
                    {
                        "name": "HinfI/HinfI GACTAATC",
                        "data": [
                            NaN,
                            NaN,
                            1415.0,
                            1316.0,
                            NaN,
                            1789.0
                        ],
                        "color": "#0E7597"
                    },
                    {
                        "name": "HinfI/HinfI GACTACTC",
                        "data": [
                            NaN,
                            NaN,
                            1300.0,
                            1272.0,
                            NaN,
                            1611.0
                        ],
                        "color": "#0E7090"
                    },
                    {
                        "name": "HinfI/HinfI GACTAGTC",
                        "data": [
                            NaN,
                            NaN,
                            950.0,
                            1018.0,
                            NaN,
                            1254.0
                        ],
                        "color": "#0D6A89"
                    },
                    {
                        "name": "HinfI/HinfI GACTATTC",
                        "data": [
                            NaN,
                            NaN,
                            104.0,
                            98.0,
                            NaN,
                            122.0
                        ],
                        "color": "#0C6582"
                    },
                    {
                        "name": "HinfI/HinfI GAGTAATC",
                        "data": [
                            NaN,
                            NaN,
                            1951.0,
                            1818.0,
                            NaN,
                            2224.0
                        ],
                        "color": "#0C607C"
                    },
                    {
                        "name": "HinfI/HinfI GAGTACTC",
                        "data": [
                            NaN,
                            NaN,
                            1560.0,
                            1621.0,
                            NaN,
                            2018.0
                        ],
                        "color": "#0B5B75"
                    },
                    {
                        "name": "HinfI/HinfI GAGTAGTC",
                        "data": [
                            NaN,
                            NaN,
                            1243.0,
                            1303.0,
                            NaN,
                            1564.0
                        ],
                        "color": "#0A556E"
                    },
                    {
                        "name": "HinfI/HinfI GAGTATTC",
                        "data": [
                            NaN,
                            NaN,
                            164.0,
                            156.0,
                            NaN,
                            207.0
                        ],
                        "color": "#0A5067"
                    },
                    {
                        "name": "HinfI/HinfI GATTAATC",
                        "data": [
                            NaN,
                            NaN,
                            2091.0,
                            1850.0,
                            NaN,
                            2396.0
                        ],
                        "color": "#094B60"
                    },
                    {
                        "name": "HinfI/HinfI GATTACTC",
                        "data": [
                            NaN,
                            NaN,
                            1920.0,
                            1754.0,
                            NaN,
                            2249.0
                        ],
                        "color": "#08465A"
                    },
                    {
                        "name": "HinfI/HinfI GATTAGTC",
                        "data": [
                            NaN,
                            NaN,
                            1400.0,
                            1407.0,
                            NaN,
                            1703.0
                        ],
                        "color": "#084053"
                    },
                    {
                        "name": "HinfI/HinfI GATTATTC",
                        "data": [
                            NaN,
                            NaN,
                            125.0,
                            139.0,
                            NaN,
                            182.0
                        ],
                        "color": "#073B4C"
                    },
                    {
                        "name": "MluCI/MluCI AATTAATT",
                        "data": [
                            0.0,
                            0.0,
                            NaN,
                            NaN,
                            0.0,
                            NaN
                        ],
                        "color": "#EF476F"
                    },
                    {
                        "name": "MluCI/Sau3AI AATTGATC",
                        "data": [
                            7.0,
                            13.0,
                            NaN,
                            NaN,
                            23.0,
                            NaN
                        ],
                        "color": "#FFD166"
                    },
                    {
                        "name": "Sau3AI/MluCI GATCAATT",
                        "data": [
                            6.0,
                            19.0,
                            NaN,
                            NaN,
                            23.0,
                            NaN
                        ],
                        "color": "#06D6A0"
                    },
                    {
                        "name": "Sau3AI/Sau3AI GATCGATC",
                        "data": [
                            20422.0,
                            14415.0,
                            NaN,
                            NaN,
                            20738.0,
                            NaN
                        ],
                        "color": "#118AB2"
                    }
                ]
            ],
            "config": {
                "id": "qc3C_bam_junction_plot",
                "namespace": "qc3C",
                "title": "qc3C: BAM mode read-thru ligation product frequency",
                "ylab": "Number of reads",
                "hide_zero_cats": false,
                "use_legend": false
            }
        },
        "qc3C_kmer_acceptance_plot": {
            "plot_type": "bar_graph",
            "samples": [
                [
                    "DRR177157",
                    "DRR177158",
                    "DRR177159",
                    "DRR177160",
                    "DRR177161",
                    "DRR177162",
                    "DRR177163",
                    "DRR177164",
                    "DRR177165",
                    "DRR177166",
                    "DRR177167",
                    "DRR177168",
                    "DRR177169",
                    "DRR177170",
                    "DRR177171",
                    "DRR177172",
                    "DRR177173"
                ]
            ],
            "datasets": [
                [
                    {
                        "name": "Accepted",
                        "data": [
                            200000.0,
                            200000.0,
                            200000.0,
                            200000.0,
                            200000.0,
                            200000.0,
                            200000.0,
                            200000.0,
                            200000.0,
                            200000.0,
                            200000.0,
                            200000.0,
                            200000.0,
                            200000.0,
                            200000.0,
                            200000.0,
                            200000.0
                        ],
                        "color": "#66C2A5"
                    },
                    {
                        "name": "Low cov",
                        "data": [
                            0.0,
                            0.0,
                            0.0,
                            0.0,
                            0.0,
                            0.0,
                            0.0,
                            0.0,
                            0.0,
                            0.0,
                            0.0,
                            0.0,
                            0.0,
                            0.0,
                            0.0,
                            0.0,
                            0.0
                        ],
                        "color": "#FC8D62"
                    },
                    {
                        "name": "Zero cov",
                        "data": [
                            5949.0,
                            6335.0,
                            9928.0,
                            9785.0,
                            3584.0,
                            3980.0,
                            8141.0,
                            8260.0,
                            6763.0,
                            9654.0,
                            4168.0,
                            4725.0,
                            6957.0,
                            6614.0,
                            1121.0,
                            6541.0,
                            5108.0
                        ],
                        "color": "#8DA0CB"
                    },
                    {
                        "name": "High cov",
                        "data": [
                            658.0,
                            678.0,
                            675.0,
                            598.0,
                            1403.0,
                            1620.0,
                            1338.0,
                            929.0,
                            1345.0,
                            1146.0,
                            864.0,
                            830.0,
                            741.0,
                            686.0,
                            1189.0,
                            884.0,
                            1295.0
                        ],
                        "color": "#E78AC3"
                    },
                    {
                        "name": "Ambiguous",
                        "data": [
                            325.0,
                            347.0,
                            319.0,
                            296.0,
                            26.0,
                            0.0,
                            33.0,
                            24.0,
                            176.0,
                            121.0,
                            49.0,
                            54.0,
                            61.0,
                            67.0,
                            19.0,
                            64.0,
                            13.0
                        ],
                        "color": "#A6D854"
                    },
                    {
                        "name": "No flank",
                        "data": [
                            0.0,
                            0.0,
                            0.0,
                            0.0,
                            0.0,
                            0.0,
                            0.0,
                            0.0,
                            0.0,
                            0.0,
                            0.0,
                            0.0,
                            0.0,
                            0.0,
                            0.0,
                            0.0,
                            0.0
                        ],
                        "color": "#FFD92F"
                    },
                    {
                        "name": "Too short",
                        "data": [
                            0.0,
                            0.0,
                            0.0,
                            0.0,
                            0.0,
                            0.0,
                            0.0,
                            0.0,
                            0.0,
                            0.0,
                            0.0,
                            0.0,
                            0.0,
                            0.0,
                            0.0,
                            0.0,
                            0.0
                        ],
                        "color": "#E5C494"
                    },
                    {
                        "name": "Skipped",
                        "data": [
                            0.0,
                            0.0,
                            0.0,
                            0.0,
                            0.0,
                            0.0,
                            0.0,
                            0.0,
                            0.0,
                            0.0,
                            0.0,
                            0.0,
                            0.0,
                            0.0,
                            0.0,
                            0.0,
                            0.0
                        ],
                        "color": "#B3B3B3"
                    }
                ]
            ],
            "config": {
                "id": "qc3C_kmer_acceptance_plot",
                "namespace": "qc3C",
                "title": "qc3C: K-mer mode read parsing results",
                "ylab": "Number of Reads",
                "hide_zero_cats": false,
                "cpswitch_counts_label": "Number of Reads"
            }
        },
        "qc3C_kmer_frequency_plot": {
            "plot_type": "bar_graph",
            "samples": [
                [
                    "DRR177161",
                    "DRR177162",
                    "DRR177163",
                    "DRR177164",
                    "DRR177171",
                    "DRR177172"
                ]
            ],
            "datasets": [
                [
                    {
                        "name": "DpnII/DpnII GATCGATC",
                        "data": [
                            NaN,
                            NaN,
                            37114.0,
                            36184.0,
                            NaN,
                            42788.0
                        ],
                        "color": "#EF476F"
                    },
                    {
                        "name": "DpnII/HinfI GATCAATC",
                        "data": [
                            NaN,
                            NaN,
                            6385.0,
                            5925.0,
                            NaN,
                            6927.0
                        ],
                        "color": "#FFD166"
                    },
                    {
                        "name": "DpnII/HinfI GATCACTC",
                        "data": [
                            NaN,
                            NaN,
                            5704.0,
                            5354.0,
                            NaN,
                            6461.0
                        ],
                        "color": "#C1D275"
                    },
                    {
                        "name": "DpnII/HinfI GATCAGTC",
                        "data": [
                            NaN,
                            NaN,
                            4500.0,
                            4257.0,
                            NaN,
                            5087.0
                        ],
                        "color": "#83D483"
                    },
                    {
                        "name": "DpnII/HinfI GATCATTC",
                        "data": [
                            NaN,
                            NaN,
                            710.0,
                            542.0,
                            NaN,
                            625.0
                        ],
                        "color": "#44D592"
                    },
                    {
                        "name": "HinfI/DpnII GAATGATC",
                        "data": [
                            NaN,
                            NaN,
                            744.0,
                            663.0,
                            NaN,
                            791.0
                        ],
                        "color": "#06D6A0"
                    },
                    {
                        "name": "HinfI/DpnII GACTGATC",
                        "data": [
                            NaN,
                            NaN,
                            4521.0,
                            4304.0,
                            NaN,
                            5196.0
                        ],
                        "color": "#09C3A5"
                    },
                    {
                        "name": "HinfI/DpnII GAGTGATC",
                        "data": [
                            NaN,
                            NaN,
                            5421.0,
                            5444.0,
                            NaN,
                            6542.0
                        ],
                        "color": "#0CB0A9"
                    },
                    {
                        "name": "HinfI/DpnII GATTGATC",
                        "data": [
                            NaN,
                            NaN,
                            5989.0,
                            5625.0,
                            NaN,
                            6901.0
                        ],
                        "color": "#0E9DAE"
                    },
                    {
                        "name": "HinfI/HinfI GAATAATC",
                        "data": [
                            NaN,
                            NaN,
                            452.0,
                            419.0,
                            NaN,
                            494.0
                        ],
                        "color": "#118AB2"
                    },
                    {
                        "name": "HinfI/HinfI GAATACTC",
                        "data": [
                            NaN,
                            NaN,
                            285.0,
                            244.0,
                            NaN,
                            283.0
                        ],
                        "color": "#1085AB"
                    },
                    {
                        "name": "HinfI/HinfI GAATAGTC",
                        "data": [
                            NaN,
                            NaN,
                            303.0,
                            342.0,
                            NaN,
                            357.0
                        ],
                        "color": "#107FA4"
                    },
                    {
                        "name": "HinfI/HinfI GAATATTC",
                        "data": [
                            NaN,
                            NaN,
                            329.0,
                            276.0,
                            NaN,
                            329.0
                        ],
                        "color": "#0F7A9E"
                    },
                    {
                        "name": "HinfI/HinfI GACTAATC",
                        "data": [
                            NaN,
                            NaN,
                            971.0,
                            921.0,
                            NaN,
                            1110.0
                        ],
                        "color": "#0E7597"
                    },
                    {
                        "name": "HinfI/HinfI GACTACTC",
                        "data": [
                            NaN,
                            NaN,
                            1019.0,
                            1163.0,
                            NaN,
                            1388.0
                        ],
                        "color": "#0E7090"
                    },
                    {
                        "name": "HinfI/HinfI GACTAGTC",
                        "data": [
                            NaN,
                            NaN,
                            798.0,
                            803.0,
                            NaN,
                            966.0
                        ],
                        "color": "#0D6A89"
                    },
                    {
                        "name": "HinfI/HinfI GACTATTC",
                        "data": [
                            NaN,
                            NaN,
                            359.0,
                            332.0,
                            NaN,
                            380.0
                        ],
                        "color": "#0C6582"
                    },
                    {
                        "name": "HinfI/HinfI GAGTAATC",
                        "data": [
                            NaN,
                            NaN,
                            1170.0,
                            1128.0,
                            NaN,
                            1342.0
                        ],
                        "color": "#0C607C"
                    },
                    {
                        "name": "HinfI/HinfI GAGTACTC",
                        "data": [
                            NaN,
                            NaN,
                            999.0,
                            1061.0,
                            NaN,
                            1239.0
                        ],
                        "color": "#0B5B75"
                    },
                    {
                        "name": "HinfI/HinfI GAGTAGTC",
                        "data": [
                            NaN,
                            NaN,
                            1023.0,
                            1114.0,
                            NaN,
                            1284.0
                        ],
                        "color": "#0A556E"
                    },
                    {
                        "name": "HinfI/HinfI GAGTATTC",
                        "data": [
                            NaN,
                            NaN,
                            260.0,
                            232.0,
                            NaN,
                            316.0
                        ],
                        "color": "#0A5067"
                    },
                    {
                        "name": "HinfI/HinfI GATTAATC",
                        "data": [
                            NaN,
                            NaN,
                            1280.0,
                            1162.0,
                            NaN,
                            1424.0
                        ],
                        "color": "#094B60"
                    },
                    {
                        "name": "HinfI/HinfI GATTACTC",
                        "data": [
                            NaN,
                            NaN,
                            1139.0,
                            1062.0,
                            NaN,
                            1355.0
                        ],
                        "color": "#08465A"
                    },
                    {
                        "name": "HinfI/HinfI GATTAGTC",
                        "data": [
                            NaN,
                            NaN,
                            918.0,
                            900.0,
                            NaN,
                            1057.0
                        ],
                        "color": "#084053"
                    },
                    {
                        "name": "HinfI/HinfI GATTATTC",
                        "data": [
                            NaN,
                            NaN,
                            438.0,
                            377.0,
                            NaN,
                            389.0
                        ],
                        "color": "#073B4C"
                    },
                    {
                        "name": "MluCI/MluCI AATTAATT",
                        "data": [
                            1060.0,
                            1016.0,
                            NaN,
                            NaN,
                            1178.0,
                            NaN
                        ],
                        "color": "#EF476F"
                    },
                    {
                        "name": "MluCI/Sau3AI AATTGATC",
                        "data": [
                            219.0,
                            157.0,
                            NaN,
                            NaN,
                            214.0,
                            NaN
                        ],
                        "color": "#FFD166"
                    },
                    {
                        "name": "Sau3AI/MluCI GATCAATT",
                        "data": [
                            184.0,
                            170.0,
                            NaN,
                            NaN,
                            185.0,
                            NaN
                        ],
                        "color": "#06D6A0"
                    },
                    {
                        "name": "Sau3AI/Sau3AI GATCGATC",
                        "data": [
                            12267.0,
                            8616.0,
                            NaN,
                            NaN,
                            11791.0,
                            NaN
                        ],
                        "color": "#118AB2"
                    }
                ]
            ],
            "config": {
                "id": "qc3C_kmer_frequency_plot",
                "namespace": "qc3C",
                "title": "qc3C: K-mer mode putative ligation product frequency",
                "ylab": "Number of Reads",
                "hide_zero_cats": false,
                "use_legend": false
            }
        }
    },
    "report_saved_raw_data": {
        "multiqc_qc3c_bam": {
            "DRR177172": {
                "b_qc3C_version": "qc3C 0.5rc10",
                "b_run_timestamp": "2021-02-10 05:02:16.625771",
                "b_mode": "bam",
                "b_enzymes": "DpnII, HinfI",
                "b_seed": 12345,
                "b_sample_rate": 1,
                "b_max_obs": -1,
                "b_n_skipped_reads": 0,
                "b_n_unmapped_reads": 12932,
                "b_n_analysed_reads": 909224,
                "b_n_low_mapq_reads": 190519,
                "b_n_ref_len_reads": 1835,
                "b_n_secondary_reads": 0,
                "b_n_supplementary_reads": 222454,
                "b_n_weak_mapping_reads": 34057,
                "b_n_ref_term_reads": 109,
                "b_n_accepted_reads": 518669,
                "b_obs_insert_mean": 313.8665724926159,
                "b_obs_insert_median": 311.0,
                "b_mean_readlen": 151.0,
                "b_n_analysed_pairs": 200000,
                "b_n_accepted_pairs": 200000,
                "b_n_trans_pairs": 101177,
                "b_p_trans_pairs": 50.5885,
                "b_p_cis_pairs": 49.411500000000004,
                "b_unobs_fraction": 8.038585209003212,
                "b_p_cs_start": 6.0882499999999995,
                "b_p_cs_term": 39.518750000000004,
                "b_p_cs_full": 1.17775,
                "b_p_read_thru": 37.131750000000004,
                "b_p_is_split": 28.340749999999996,
                "b_adj_read_thru": 40.37753234265735,
                "b_n_short_inserts": 13287,
                "b_p_short_inserts": 6.6434999999999995,
                "b_n_informative_fr": 25381,
                "b_n_informative_rf": 21299,
                "b_n_informative_ffrr": 44668,
                "b_n_uninformative_religation": 1648,
                "b_n_uninformative_dangling_ends": 6087,
                "b_n_uninformative_self_circle": 163,
                "b_n_uninformative_ffrr": 1225,
                "b_p_informative_fr": 25.683292350970927,
                "b_p_informative_rf": 21.55267498456837,
                "b_p_informative_ffrr": 45.20000404764073,
                "b_p_uninformative_religation": 1.6676279813403763,
                "b_p_uninformative_dangling_ends": 6.159497283021159,
                "b_p_uninformative_self_circle": 0.1649413598049037,
                "b_p_uninformative_ffrr": 1.2395899739939082,
                "b_n_1kb": 85536,
                "b_n_5kb": 68068,
                "b_n_10kb": 57778,
                "b_p_1kb_vs_accepted": 42.768,
                "b_p_5kb_vs_accepted": 34.034,
                "b_p_10kb_vs_accepted": 28.889,
                "b_p_1kb_vs_cis": 86.55474940044321,
                "b_p_5kb_vs_cis": 68.87870232638151,
                "b_p_10kb_vs_cis": 58.466146544832675,
                "b_n_1k_5k": 17468,
                "b_n_5k_10k": 10290,
                "b_n_10k_": 57778,
                "frag_hist": {
                    "10.616620164890138": 0.0,
                    "11.92590458022024": 0.0,
                    "13.396655229964129": 0.0,
                    "15.048784781339489": 0.0,
                    "16.904661611992637": 0.0,
                    "18.98941265811241": 0.0,
                    "21.33126361099484": 0.0,
                    "23.96192106802016": 0.0,
                    "26.917001812029568": 0.0,
                    "30.236515031165933": 0.0,
                    "33.96540400801006": 0.0,
                    "38.15415461200591": 0.0,
                    "42.85947883362568": 0.0,
                    "48.145082614724814": 0.0,
                    "54.08252837083299": 0.00013551543689748364,
                    "60.75220388317268": 0.00010994845327912265,
                    "68.24441067834891": 7.748656928658533e-05,
                    "76.66058663141169": 7.987124651382153e-05,
                    "86.11467934525882": 4.2015165955397675e-05,
                    "96.7346889007258": 4.6033888678118715e-05,
                    "108.66440086483811": 4.012631084831442e-05,
                    "122.06533302063097": 4.028118093069326e-05,
                    "137.1189221755412": 4.87139976326637e-05,
                    "154.02898065582917": 0.00015358768845913262,
                    "173.02445574580054": 7.613765867883572e-05,
                    "194.36252943220097": 0.00013985362994102047,
                    "218.33210042159047": 0.00026174704319007267,
                    "245.25769557414475": 0.00035216460379149464,
                    "275.50386371124563": 0.00040745189458057186,
                    "309.4801112851452": 0.0004121816172145263,
                    "347.64644673531814": 0.00035785710814606757,
                    "390.51960859719844": 0.0002912502386466682,
                    "438.6800616864058": 0.0002169792131654797,
                    "492.7798560806233": 0.00014439796828491765,
                    "553.5514553028175": 9.787539219049607e-05,
                    "621.8176532316174": 7.72832500378553e-05,
                    "698.5027140050729": 6.840026687934154e-05,
                    "784.644885742276": 7.165032107033066e-05,
                    "881.4104575075971": 6.820488359335842e-05,
                    "990.1095498364425": 6.212250276369695e-05,
                    "1112.2138526123315": 6.464457248420742e-05,
                    "1249.3765504505132": 6.452753738539678e-05,
                    "1403.4547053602469": 6.0021398830892615e-05,
                    "1576.534399727262": 6.014037190740851e-05,
                    "1770.958980030221": 5.846209276803871e-05,
                    "1989.3607836862013": 5.3349596257761095e-05,
                    "2234.6967785787137": 5.355373588677339e-05,
                    "2510.288597796047": 5.022436659641932e-05,
                    "2819.8675116150134": 4.773724742481964e-05,
                    "3167.6249456110904": 4.243784244330848e-05,
                    "3558.269228865654": 4.244575477561481e-05,
                    "3997.089340590983": 3.920166013577539e-05,
                    "4490.026518246148": 3.520783737324791e-05,
                    "5043.754696654552": 3.18207793210803e-05,
                    "5665.770867197858": 2.986651104902386e-05,
                    "6364.496580470115": 2.5829638328191225e-05,
                    "7149.391966648556": 2.2747384740930098e-05,
                    "8031.083817316365": 1.953386195145476e-05,
                    "9021.509462852388": 1.65769448852344e-05,
                    "10134.078393360785": 1.5480251535334022e-05,
                    "11383.853811345534": 1.2827265475846543e-05,
                    "12787.756574192957": 1.0758840164214339e-05,
                    "14364.794287663703": 9.364557406142694e-06,
                    "16136.318652118109": 8.76191771980108e-06,
                    "18126.31454571589": 7.124401531220605e-06,
                    "20361.72475852188": 6.524498272971248e-06,
                    "22872.81477413135": 5.8852709837628486e-06,
                    "25693.58253763662": 5.120003199558176e-06,
                    "28862.21875783176": 4.4132597389048624e-06,
                    "32421.623975741655": 3.925888960457897e-06,
                    "36419.98940012723": 3.4770545275227257e-06,
                    "40911.449373967946": 3.095326393315651e-06,
                    "45956.814305742075": 2.8382723714918566e-06,
                    "51624.39398874845": 2.4529932315262084e-06,
                    "57990.922455487496": 2.2188866083145048e-06,
                    "65142.596888814296": 2.023707193383418e-06,
                    "73176.24465580487": 1.8002668784971502e-06,
                    "82200.63426494556": 1.6466404827761904e-06,
                    "92337.94799585041": 1.406586619123106e-06,
                    "103725.43613961406": 1.3192448752211002e-06,
                    "116517.27524675612": 1.101956459671847e-06,
                    "130886.65554179688": 1.0362646111466023e-06,
                    "147028.12576621718": 8.707577136187581e-07,
                    "165160.22719690777": 7.914512813589622e-07,
                    "185528.45250239776": 6.585578302837001e-07,
                    "208408.5694971659": 6.129669131135296e-07,
                    "234110.35479473774": 5.417096304564362e-07,
                    "262981.78790994175": 4.381416982620741e-07,
                    "295413.7625947681": 3.9161056010161004e-07,
                    "331845.37919516815": 3.438650222238192e-07,
                    "372769.88968263916": 3.0362509981418626e-07,
                    "418741.3758510767": 2.618727241099019e-07,
                    "470382.25109579955": 2.254311722024664e-07,
                    "528391.6873422167": 1.843537547991314e-07,
                    "593555.0812173234": 1.56143218178135e-07,
                    "666754.6876276445": 1.326005996410814e-07,
                    "748981.5647128907": 1.101157136726762e-07,
                    "841348.9918994781": 9.405708554098405e-08,
                    "945107.5427225197": 8.166966274254928e-08
                },
                "DpnII/DpnII GATCGATC": 72947,
                "DpnII/HinfI GATCAATC": 8820,
                "DpnII/HinfI GATCACTC": 7822,
                "DpnII/HinfI GATCAGTC": 6067,
                "DpnII/HinfI GATCATTC": 561,
                "HinfI/DpnII GAATGATC": 813,
                "HinfI/DpnII GACTGATC": 8958,
                "HinfI/DpnII GAGTGATC": 11540,
                "HinfI/DpnII GATTGATC": 13215,
                "HinfI/HinfI GAATAATC": 170,
                "HinfI/HinfI GACTAATC": 1789,
                "HinfI/HinfI GAGTAATC": 2224,
                "HinfI/HinfI GATTAATC": 2396,
                "HinfI/HinfI GAATACTC": 174,
                "HinfI/HinfI GACTACTC": 1611,
                "HinfI/HinfI GAGTACTC": 2018,
                "HinfI/HinfI GATTACTC": 2249,
                "HinfI/HinfI GAATAGTC": 120,
                "HinfI/HinfI GACTAGTC": 1254,
                "HinfI/HinfI GAGTAGTC": 1564,
                "HinfI/HinfI GATTAGTC": 1703,
                "HinfI/HinfI GAATATTC": 1,
                "HinfI/HinfI GACTATTC": 122,
                "HinfI/HinfI GAGTATTC": 207,
                "HinfI/HinfI GATTATTC": 182
            },
            "DRR177173": {
                "b_qc3C_version": "qc3C 0.5rc10",
                "b_run_timestamp": "2021-02-10 05:02:31.713083",
                "b_mode": "bam",
                "b_enzymes": "HindIII",
                "b_seed": 12345,
                "b_sample_rate": 1,
                "b_max_obs": -1,
                "b_n_skipped_reads": 0,
                "b_n_unmapped_reads": 6993,
                "b_n_analysed_reads": 844744,
                "b_n_low_mapq_reads": 101309,
                "b_n_ref_len_reads": 0,
                "b_n_secondary_reads": 0,
                "b_n_supplementary_reads": 232131,
                "b_n_weak_mapping_reads": 52130,
                "b_n_ref_term_reads": 0,
                "b_n_accepted_reads": 492494,
                "b_obs_insert_mean": 236.6373576823357,
                "b_obs_insert_median": 234.0,
                "b_mean_readlen": 151.0,
                "b_n_analysed_pairs": 200000,
                "b_n_accepted_pairs": 200000,
                "b_n_trans_pairs": 35169,
                "b_p_trans_pairs": 17.5845,
                "b_p_cis_pairs": 82.4155,
                "b_unobs_fraction": 0.0,
                "b_p_cs_start": 0.0085,
                "b_p_cs_term": 54.77525,
                "b_p_cs_full": 0.35125,
                "b_p_read_thru": 49.59575,
                "b_p_is_split": 39.956,
                "b_adj_read_thru": 49.59575,
                "b_n_short_inserts": 12094,
                "b_p_short_inserts": 6.047000000000001,
                "b_n_informative_fr": 39088,
                "b_n_informative_rf": 36839,
                "b_n_informative_ffrr": 76090,
                "b_n_uninformative_religation": 1447,
                "b_n_uninformative_dangling_ends": 9727,
                "b_n_uninformative_self_circle": 1611,
                "b_n_uninformative_ffrr": 1476,
                "b_p_informative_fr": 23.713985840042227,
                "b_p_informative_rf": 22.349558032166282,
                "b_p_informative_ffrr": 46.16243303747475,
                "b_p_uninformative_religation": 0.8778688474862132,
                "b_p_uninformative_dangling_ends": 5.9011957702131275,
                "b_p_uninformative_self_circle": 0.977364694747954,
                "b_p_uninformative_ffrr": 0.8954626253556672,
                "b_n_1kb": 152737,
                "b_n_5kb": 144401,
                "b_n_10kb": 137179,
                "b_p_1kb_vs_accepted": 76.3685,
                "b_p_5kb_vs_accepted": 72.2005,
                "b_p_10kb_vs_accepted": 68.5895,
                "b_p_1kb_vs_cis": 92.66278794644211,
                "b_p_5kb_vs_cis": 87.60548683196728,
                "b_p_10kb_vs_cis": 83.2240294604777,
                "b_n_1k_5k": 8336,
                "b_n_5k_10k": 7222,
                "b_n_10k_": 137179,
                "frag_hist": {
                    "10.616620164890138": 0.0,
                    "11.92590458022024": 0.0,
                    "13.396655229964129": 0.0,
                    "15.048784781339489": 0.0,
                    "16.904661611992637": 0.0,
                    "18.98941265811241": 0.0,
                    "21.33126361099484": 0.0,
                    "23.96192106802016": 0.0,
                    "26.917001812029568": 0.0,
                    "30.236515031165933": 0.0,
                    "33.96540400801006": 0.0,
                    "38.15415461200591": 0.0,
                    "42.85947883362568": 0.0,
                    "48.145082614724814": 0.0,
                    "54.08252837083299": 1.1865522044032432e-05,
                    "60.75220388317268": 9.24250838024353e-06,
                    "68.24441067834891": 1.1754029124921348e-06,
                    "76.66058663141169": 1.4649059658471451e-05,
                    "86.11467934525882": 6.520406947777851e-06,
                    "96.7346889007258": 9.950682219689874e-06,
                    "108.66440086483811": 2.8789304122922753e-05,
                    "122.06533302063097": 8.740034580381687e-05,
                    "137.1189221755412": 0.000167895229400763,
                    "154.02898065582917": 0.00031871524036213044,
                    "173.02445574580054": 0.0003982350877879915,
                    "194.36252943220097": 0.00044943737748883876,
                    "218.33210042159047": 0.0004959866943017662,
                    "245.25769557414475": 0.00045625266536235574,
                    "275.50386371124563": 0.00038257934709736856,
                    "309.4801112851452": 0.0003263223621481939,
                    "347.64644673531814": 0.00023811993357145177,
                    "390.51960859719844": 0.0001614483277230971,
                    "438.6800616864058": 8.484454694982631e-05,
                    "492.7798560806233": 3.743938791136186e-05,
                    "553.5514553028175": 2.912674212875238e-05,
                    "621.8176532316174": 2.4252061013840736e-05,
                    "698.5027140050729": 2.2967606986866706e-05,
                    "784.644885742276": 1.9117113052223135e-05,
                    "881.4104575075971": 2.193273008261282e-05,
                    "990.1095498364425": 2.2603453794545998e-05,
                    "1112.2138526123315": 1.96892057542678e-05,
                    "1249.3765504505132": 2.163666897520393e-05,
                    "1403.4547053602469": 2.1147409420141367e-05,
                    "1576.534399727262": 2.182768566808064e-05,
                    "1770.958980030221": 2.1469586991666612e-05,
                    "1989.3607836862013": 1.9798021428615415e-05,
                    "2234.6967785787137": 2.196780523560722e-05,
                    "2510.288597796047": 2.0163204557147347e-05,
                    "2819.8675116150134": 1.9599471838092154e-05,
                    "3167.6249456110904": 1.8004857835101245e-05,
                    "3558.269228865654": 1.859811778661427e-05,
                    "3997.089340590983": 1.9305678380576545e-05,
                    "4490.026518246148": 1.645373788455028e-05,
                    "5043.754696654552": 1.6842084963860646e-05,
                    "5665.770867197858": 1.503555141425552e-05,
                    "6364.496580470115": 1.4632617242518299e-05,
                    "7149.391966648556": 1.3463748432902301e-05,
                    "8031.083817316365": 1.3104290944690042e-05,
                    "9021.509462852388": 1.24214143016648e-05,
                    "10134.078393360785": 1.0733201441757227e-05,
                    "11383.853811345534": 1.0048102712245253e-05,
                    "12787.756574192957": 9.057882507292273e-06,
                    "14364.794287663703": 8.258907713723477e-06,
                    "16136.318652118109": 7.6156706488413155e-06,
                    "18126.31454571589": 6.602572236873429e-06,
                    "20361.72475852188": 6.062865133324526e-06,
                    "22872.81477413135": 5.61819422503725e-06,
                    "25693.58253763662": 4.935839812454244e-06,
                    "28862.21875783176": 4.719128706222073e-06,
                    "32421.623975741655": 4.265366436446924e-06,
                    "36419.98940012723": 3.8103084894139106e-06,
                    "40911.449373967946": 3.3370947710423753e-06,
                    "45956.814305742075": 3.089421756129765e-06,
                    "51624.39398874845": 2.843478661171834e-06,
                    "57990.922455487496": 2.5880199553664846e-06,
                    "65142.596888814296": 2.322364964805021e-06,
                    "73176.24465580487": 2.0926165734513715e-06,
                    "82200.63426494556": 1.8902023658711168e-06,
                    "92337.94799585041": 1.724384626419775e-06,
                    "103725.43613961406": 1.5675533459448533e-06,
                    "116517.27524675612": 1.4718760243415644e-06,
                    "130886.65554179688": 1.3274462102506556e-06,
                    "147028.12576621718": 1.2008077210996256e-06,
                    "165160.22719690777": 1.1452285847717071e-06,
                    "185528.45250239776": 1.0372264334645724e-06,
                    "208408.5694971659": 9.029553705898626e-07,
                    "234110.35479473774": 8.456261070761012e-07,
                    "262981.78790994175": 7.540091967717207e-07,
                    "295413.7625947681": 6.638989619506694e-07,
                    "331845.37919516815": 6.221951453226236e-07,
                    "372769.88968263916": 5.543178754781923e-07,
                    "418741.3758510767": 4.6721822475874e-07,
                    "470382.25109579955": 4.178005510840222e-07,
                    "528391.6873422167": 3.7390587189150635e-07,
                    "593555.0812173234": 3.30559220568516e-07,
                    "666754.6876276445": 2.7562135394846653e-07,
                    "748981.5647128907": 2.4022156704071125e-07,
                    "841348.9918994781": 2.0755638625879644e-07,
                    "945107.5427225197": 1.7305726939599278e-07
                }
            },
            "DRR177160": {
                "b_qc3C_version": "qc3C 0.5rc10",
                "b_run_timestamp": "2021-02-10 04:59:51.338990",
                "b_mode": "bam",
                "b_enzymes": "DpnII",
                "b_seed": 12345,
                "b_sample_rate": 1,
                "b_max_obs": -1,
                "b_n_skipped_reads": 0,
                "b_n_unmapped_reads": 0,
                "b_n_analysed_reads": 873729,
                "b_n_low_mapq_reads": 201073,
                "b_n_ref_len_reads": 1999,
                "b_n_secondary_reads": 0,
                "b_n_supplementary_reads": 0,
                "b_n_weak_mapping_reads": 82445,
                "b_n_ref_term_reads": 112,
                "b_n_accepted_reads": 588667,
                "b_obs_insert_mean": 217.53166606693054,
                "b_obs_insert_median": 215.0,
                "b_mean_readlen": 127.0,
                "b_n_analysed_pairs": 200000,
                "b_n_accepted_pairs": 200000,
                "b_n_trans_pairs": 115953,
                "b_p_trans_pairs": 57.976499999999994,
                "b_p_cis_pairs": 42.023500000000006,
                "b_unobs_fraction": 0.0,
                "b_p_cs_start": 3.9395,
                "b_p_cs_term": 47.972,
                "b_p_cs_full": 0.488,
                "b_p_read_thru": 46.03575,
                "b_p_is_split": 33.855000000000004,
                "b_adj_read_thru": 46.03575,
                "b_n_short_inserts": 15800,
                "b_p_short_inserts": 7.9,
                "b_n_informative_fr": 18301,
                "b_n_informative_rf": 16772,
                "b_n_informative_ffrr": 34921,
                "b_n_uninformative_religation": 535,
                "b_n_uninformative_dangling_ends": 11909,
                "b_n_uninformative_self_circle": 1699,
                "b_n_uninformative_ffrr": 445,
                "b_p_informative_fr": 21.774721286898995,
                "b_p_informative_rf": 19.955501088676574,
                "b_p_informative_ffrr": 41.5493711851702,
                "b_p_uninformative_religation": 0.6365485978083691,
                "b_p_uninformative_dangling_ends": 14.169452806167978,
                "b_p_uninformative_self_circle": 2.021487976965269,
                "b_p_uninformative_ffrr": 0.52946565612098,
                "b_n_1kb": 68247,
                "b_n_5kb": 56067,
                "b_n_10kb": 47300,
                "b_p_1kb_vs_accepted": 34.1235,
                "b_p_5kb_vs_accepted": 28.0335,
                "b_p_10kb_vs_accepted": 23.65,
                "b_p_1kb_vs_cis": 81.20099468154723,
                "b_p_5kb_vs_cis": 66.70910323985389,
                "b_p_10kb_vs_cis": 56.278034909038986,
                "b_n_1k_5k": 12180,
                "b_n_5k_10k": 8767,
                "b_n_10k_": 47300,
                "frag_hist": {
                    "10.616620164890138": 0.0,
                    "11.92590458022024": 0.0,
                    "13.396655229964129": 0.0,
                    "15.048784781339489": 0.0,
                    "16.904661611992637": 0.0,
                    "18.98941265811241": 0.0,
                    "21.33126361099484": 0.0,
                    "23.96192106802016": 0.0,
                    "26.917001812029568": 0.0,
                    "30.236515031165933": 0.0,
                    "33.96540400801006": 0.0,
                    "38.15415461200591": 0.0,
                    "42.85947883362568": 0.0,
                    "48.145082614724814": 0.0,
                    "54.08252837083299": 8.102283488290266e-06,
                    "60.75220388317268": 5.409581240871184e-06,
                    "68.24441067834891": 1.926276330625599e-05,
                    "76.66058663141169": 3.4296004965172436e-05,
                    "86.11467934525882": 5.3428936733365576e-05,
                    "96.7346889007258": 9.28615745072636e-05,
                    "108.66440086483811": 0.00021775638156904702,
                    "122.06533302063097": 0.0004711632329072325,
                    "137.1189221755412": 0.0005975973142771846,
                    "154.02898065582917": 0.0006493409112919495,
                    "173.02445574580054": 0.0007952186878257048,
                    "194.36252943220097": 0.000727642621592479,
                    "218.33210042159047": 0.0007516205584465545,
                    "245.25769557414475": 0.0006427507329441647,
                    "275.50386371124563": 0.0005928630440471237,
                    "309.4801112851452": 0.0004672460265231162,
                    "347.64644673531814": 0.000326142191344705,
                    "390.51960859719844": 0.0002415264711217138,
                    "438.6800616864058": 0.0001268586970132875,
                    "492.7798560806233": 8.269788897248246e-05,
                    "553.5514553028175": 6.629659752621047e-05,
                    "621.8176532316174": 6.44796197932327e-05,
                    "698.5027140050729": 5.630290206963697e-05,
                    "784.644885742276": 5.361206135449144e-05,
                    "881.4104575075971": 4.959057303658785e-05,
                    "990.1095498364425": 4.890389495278509e-05,
                    "1112.2138526123315": 4.79672798793726e-05,
                    "1249.3765504505132": 4.612079913399723e-05,
                    "1403.4547053602469": 4.449189306247697e-05,
                    "1576.534399727262": 4.3568089822646974e-05,
                    "1770.958980030221": 4.528006160866701e-05,
                    "1989.3607836862013": 4.3668076740075424e-05,
                    "2234.6967785787137": 4.4021229052226057e-05,
                    "2510.288597796047": 4.115214425138313e-05,
                    "2819.8675116150134": 3.81493562438958e-05,
                    "3167.6249456110904": 3.631281980626258e-05,
                    "3558.269228865654": 3.626694013732732e-05,
                    "3997.089340590983": 3.3902386768000664e-05,
                    "4490.026518246148": 3.298619451289139e-05,
                    "5043.754696654552": 3.0233589267593437e-05,
                    "5665.770867197858": 2.8074500583038324e-05,
                    "6364.496580470115": 2.5371015813164625e-05,
                    "7149.391966648556": 2.2509047505839493e-05,
                    "8031.083817316365": 2.0174298642902424e-05,
                    "9021.509462852388": 1.868804369161231e-05,
                    "10134.078393360785": 1.5404054084934506e-05,
                    "11383.853811345534": 1.3183650675849242e-05,
                    "12787.756574192957": 1.1496419039914934e-05,
                    "14364.794287663703": 1.0699480460563035e-05,
                    "16136.318652118109": 9.232915838124011e-06,
                    "18126.31454571589": 8.062147649238368e-06,
                    "20361.72475852188": 6.881140285863007e-06,
                    "22872.81477413135": 6.1065371240126186e-06,
                    "25693.58253763662": 5.316749756964602e-06,
                    "28862.21875783176": 4.78618853906473e-06,
                    "32421.623975741655": 4.257358383399658e-06,
                    "36419.98940012723": 3.678672044103268e-06,
                    "40911.449373967946": 3.3578175980983464e-06,
                    "45956.814305742075": 2.970110151897949e-06,
                    "51624.39398874845": 2.618572623205311e-06,
                    "57990.922455487496": 2.2309729802546216e-06,
                    "65142.596888814296": 1.9725924860549754e-06,
                    "73176.24465580487": 1.7470493297568522e-06,
                    "82200.63426494556": 1.469957484325573e-06,
                    "92337.94799585041": 1.340610616578145e-06,
                    "103725.43613961406": 1.1744213766187677e-06,
                    "116517.27524675612": 1.0031792239984086e-06,
                    "130886.65554179688": 8.989040573809334e-07,
                    "147028.12576621718": 7.570032024992703e-07,
                    "165160.22719690777": 6.480276281214382e-07,
                    "185528.45250239776": 5.715697884217179e-07,
                    "208408.5694971659": 5.140764534925849e-07,
                    "234110.35479473774": 4.4313268653447003e-07,
                    "262981.78790994175": 3.8490249611811177e-07,
                    "295413.7625947681": 3.211379256870626e-07,
                    "331845.37919516815": 2.8026982706226715e-07,
                    "372769.88968263916": 2.515575576057583e-07,
                    "418741.3758510767": 2.1033648065565512e-07,
                    "470382.25109579955": 1.7373700527601146e-07,
                    "528391.6873422167": 1.583951253210708e-07,
                    "593555.0812173234": 1.3399235601545594e-07,
                    "666754.6876276445": 1.1073840114098368e-07,
                    "748981.5647128907": 1.0121372210944864e-07,
                    "841348.9918994781": 8.085741473022582e-08,
                    "945107.5427225197": 6.386674748788528e-08
                }
            },
            "DRR177158": {
                "b_qc3C_version": "qc3C 0.5rc10",
                "b_run_timestamp": "2021-02-10 04:59:31.484882",
                "b_mode": "bam",
                "b_enzymes": "HindIII",
                "b_seed": 12345,
                "b_sample_rate": 1,
                "b_max_obs": -1,
                "b_n_skipped_reads": 0,
                "b_n_unmapped_reads": 0,
                "b_n_analysed_reads": 685538,
                "b_n_low_mapq_reads": 99983,
                "b_n_ref_len_reads": 784,
                "b_n_secondary_reads": 0,
                "b_n_supplementary_reads": 0,
                "b_n_weak_mapping_reads": 60415,
                "b_n_ref_term_reads": 45,
                "b_n_accepted_reads": 524649,
                "b_obs_insert_mean": 232.77723406734242,
                "b_obs_insert_median": 231.0,
                "b_mean_readlen": 127.0,
                "b_n_analysed_pairs": 200000,
                "b_n_accepted_pairs": 200000,
                "b_n_trans_pairs": 120856,
                "b_p_trans_pairs": 60.428000000000004,
                "b_p_cis_pairs": 39.572,
                "b_unobs_fraction": 0.0,
                "b_p_cs_start": 0.00925,
                "b_p_cs_term": 45.403,
                "b_p_cs_full": 0.44075,
                "b_p_read_thru": 39.05075,
                "b_p_is_split": 28.99775,
                "b_adj_read_thru": 39.05075,
                "b_n_short_inserts": 11190,
                "b_p_short_inserts": 5.595,
                "b_n_informative_fr": 18017,
                "b_n_informative_rf": 15553,
                "b_n_informative_ffrr": 33837,
                "b_n_uninformative_religation": 1684,
                "b_n_uninformative_dangling_ends": 8764,
                "b_n_uninformative_self_circle": 1512,
                "b_n_uninformative_ffrr": 1461,
                "b_p_informative_fr": 22.764833720812696,
                "b_p_informative_rf": 19.65152127767108,
                "b_p_informative_ffrr": 42.753714747801475,
                "b_p_uninformative_religation": 2.1277671080562013,
                "b_p_uninformative_dangling_ends": 11.073486303446883,
                "b_p_uninformative_self_circle": 1.910441726473264,
                "b_p_uninformative_ffrr": 1.8460022237946023,
                "b_n_1kb": 67954,
                "b_n_5kb": 58390,
                "b_n_10kb": 50681,
                "b_p_1kb_vs_accepted": 33.977000000000004,
                "b_p_5kb_vs_accepted": 29.195,
                "b_p_10kb_vs_accepted": 25.3405,
                "b_p_1kb_vs_cis": 85.86121500050541,
                "b_p_5kb_vs_cis": 73.7769129687658,
                "b_p_10kb_vs_cis": 64.03643990700495,
                "b_n_1k_5k": 9564,
                "b_n_5k_10k": 7709,
                "b_n_10k_": 50681,
                "frag_hist": {
                    "10.616620164890138": 0.0,
                    "11.92590458022024": 0.0,
                    "13.396655229964129": 0.0,
                    "15.048784781339489": 0.0,
                    "16.904661611992637": 0.0,
                    "18.98941265811241": 0.0,
                    "21.33126361099484": 0.0,
                    "23.96192106802016": 0.0,
                    "26.917001812029568": 0.0,
                    "30.236515031165933": 0.0,
                    "33.96540400801006": 0.0,
                    "38.15415461200591": 0.0,
                    "42.85947883362568": 0.0,
                    "48.145082614724814": 0.0,
                    "54.08252837083299": 8.791541991408838e-06,
                    "60.75220388317268": 1.956590826268916e-06,
                    "68.24441067834891": 8.70893334793977e-06,
                    "76.66058663141169": 6.202259075577075e-06,
                    "86.11467934525882": 3.1747731409273566e-05,
                    "96.7346889007258": 5.898221098266225e-05,
                    "108.66440086483811": 0.00012470377822546315,
                    "122.06533302063097": 0.00028727096011884354,
                    "137.1189221755412": 0.0004299780996095079,
                    "154.02898065582917": 0.00044296713034729546,
                    "173.02445574580054": 0.0005880690499189681,
                    "194.36252943220097": 0.0005339047093481361,
                    "218.33210042159047": 0.0005939764248098327,
                    "245.25769557414475": 0.0005457299608237675,
                    "275.50386371124563": 0.0005125671828784472,
                    "309.4801112851452": 0.000400986548987006,
                    "347.64644673531814": 0.00031969501637529543,
                    "390.51960859719844": 0.00017593289263349507,
                    "438.6800616864058": 0.00010757334199685436,
                    "492.7798560806233": 6.030441551469756e-05,
                    "553.5514553028175": 3.822293709201191e-05,
                    "621.8176532316174": 3.651172654483828e-05,
                    "698.5027140050729": 4.322427015983393e-05,
                    "784.644885742276": 3.438862086328855e-05,
                    "881.4104575075971": 3.465907554386967e-05,
                    "990.1095498364425": 3.529605205307085e-05,
                    "1112.2138526123315": 3.6871673156573275e-05,
                    "1249.3765504505132": 3.348970818461515e-05,
                    "1403.4547053602469": 3.438663532340109e-05,
                    "1576.534399727262": 3.649252888485972e-05,
                    "1770.958980030221": 3.483540837673157e-05,
                    "1989.3607836862013": 3.48948507322719e-05,
                    "2234.6967785787137": 3.250009702657738e-05,
                    "2510.288597796047": 3.556135771729375e-05,
                    "2819.8675116150134": 3.304832165844516e-05,
                    "3167.6249456110904": 3.4411026768370025e-05,
                    "3558.269228865654": 3.2270104493206854e-05,
                    "3997.089340590983": 3.226620828590413e-05,
                    "4490.026518246148": 2.8909180626650793e-05,
                    "5043.754696654552": 2.915263353846443e-05,
                    "5665.770867197858": 2.5028999344038367e-05,
                    "6364.496580470115": 2.4167530150725912e-05,
                    "7149.391966648556": 2.1397916533713764e-05,
                    "8031.083817316365": 1.971478823860201e-05,
                    "9021.509462852388": 1.8143320879342817e-05,
                    "10134.078393360785": 1.567055033914756e-05,
                    "11383.853811345534": 1.41067863605099e-05,
                    "12787.756574192957": 1.1879510439898817e-05,
                    "14364.794287663703": 1.0989064291804457e-05,
                    "16136.318652118109": 1.020251782257023e-05,
                    "18126.31454571589": 8.675856945165942e-06,
                    "20361.72475852188": 7.711703178111514e-06,
                    "22872.81477413135": 6.579246269186114e-06,
                    "25693.58253763662": 6.028118796550375e-06,
                    "28862.21875783176": 5.115097685044955e-06,
                    "32421.623975741655": 4.758849585613535e-06,
                    "36419.98940012723": 4.13848598422571e-06,
                    "40911.449373967946": 3.86718759665186e-06,
                    "45956.814305742075": 3.0184430772566955e-06,
                    "51624.39398874845": 2.8942921142650726e-06,
                    "57990.922455487496": 2.531447883633397e-06,
                    "65142.596888814296": 2.2626567097936215e-06,
                    "73176.24465580487": 1.9720168382237453e-06,
                    "82200.63426494556": 1.6803239197008781e-06,
                    "92337.94799585041": 1.476540110076921e-06,
                    "103725.43613961406": 1.2995405490926915e-06,
                    "116517.27524675612": 1.1395277436163986e-06,
                    "130886.65554179688": 1.0180574637029291e-06,
                    "147028.12576621718": 8.739514818138657e-07,
                    "165160.22719690777": 7.564135407064829e-07,
                    "185528.45250239776": 7.047648137478342e-07,
                    "208408.5694971659": 5.521051966224919e-07,
                    "234110.35479473774": 4.853994941067775e-07,
                    "262981.78790994175": 4.6691378717702604e-07,
                    "295413.7625947681": 4.0519193884404666e-07,
                    "331845.37919516815": 3.5855877302497905e-07,
                    "372769.88968263916": 2.997430200195453e-07,
                    "418741.3758510767": 2.5917132682632935e-07,
                    "470382.25109579955": 2.1707224003391125e-07,
                    "528391.6873422167": 2.0133955707221904e-07,
                    "593555.0812173234": 1.6762024883698575e-07,
                    "666754.6876276445": 1.5153567863754292e-07,
                    "748981.5647128907": 1.1712437431111202e-07,
                    "841348.9918994781": 1.0454844825873367e-07,
                    "945107.5427225197": 8.942324422115583e-08
                }
            },
            "DRR177167": {
                "b_qc3C_version": "qc3C 0.5rc10",
                "b_run_timestamp": "2021-02-10 05:01:24.391543",
                "b_mode": "bam",
                "b_enzymes": "HindIII",
                "b_seed": 12345,
                "b_sample_rate": 1,
                "b_max_obs": -1,
                "b_n_skipped_reads": 0,
                "b_n_unmapped_reads": 0,
                "b_n_analysed_reads": 690380,
                "b_n_low_mapq_reads": 102520,
                "b_n_ref_len_reads": 865,
                "b_n_secondary_reads": 0,
                "b_n_supplementary_reads": 0,
                "b_n_weak_mapping_reads": 61696,
                "b_n_ref_term_reads": 51,
                "b_n_accepted_reads": 525594,
                "b_obs_insert_mean": 218.66843300529902,
                "b_obs_insert_median": 216.0,
                "b_mean_readlen": 151.0,
                "b_n_analysed_pairs": 200000,
                "b_n_accepted_pairs": 200000,
                "b_n_trans_pairs": 111923,
                "b_p_trans_pairs": 55.9615,
                "b_p_cis_pairs": 44.0385,
                "b_unobs_fraction": 0.0,
                "b_p_cs_start": 0.01375,
                "b_p_cs_term": 50.265499999999996,
                "b_p_cs_full": 0.35025,
                "b_p_read_thru": 42.27575,
                "b_p_is_split": 34.4105,
                "b_adj_read_thru": 42.27575,
                "b_n_short_inserts": 17340,
                "b_p_short_inserts": 8.67,
                "b_n_informative_fr": 18056,
                "b_n_informative_rf": 16592,
                "b_n_informative_ffrr": 35073,
                "b_n_uninformative_religation": 1419,
                "b_n_uninformative_dangling_ends": 14159,
                "b_n_uninformative_self_circle": 2517,
                "b_n_uninformative_ffrr": 1680,
                "b_p_informative_fr": 20.5002441045903,
                "b_p_informative_rf": 18.838062150164063,
                "b_p_informative_ffrr": 39.82083858442045,
                "b_p_uninformative_religation": 1.6110902959910078,
                "b_p_uninformative_dangling_ends": 16.07570648409914,
                "b_p_uninformative_self_circle": 2.8577267618106883,
                "b_p_uninformative_ffrr": 1.9074219149153582,
                "b_n_1kb": 70737,
                "b_n_5kb": 62890,
                "b_n_10kb": 56866,
                "b_p_1kb_vs_accepted": 35.368500000000004,
                "b_p_5kb_vs_accepted": 31.445,
                "b_p_10kb_vs_accepted": 28.433000000000003,
                "b_p_1kb_vs_cis": 80.31268094962363,
                "b_p_5kb_vs_cis": 71.40343108870647,
                "b_p_10kb_vs_cis": 64.56396107950998,
                "b_n_1k_5k": 7847,
                "b_n_5k_10k": 6024,
                "b_n_10k_": 56866,
                "frag_hist": {
                    "10.616620164890138": 0.0,
                    "11.92590458022024": 0.0,
                    "13.396655229964129": 0.0,
                    "15.048784781339489": 0.0,
                    "16.904661611992637": 0.0,
                    "18.98941265811241": 0.0,
                    "21.33126361099484": 0.0,
                    "23.96192106802016": 0.0,
                    "26.917001812029568": 0.0,
                    "30.236515031165933": 0.0,
                    "33.96540400801006": 0.0,
                    "38.15415461200591": 0.0,
                    "42.85947883362568": 0.0,
                    "48.145082614724814": 0.0,
                    "54.08252837083299": 7.914945125103206e-06,
                    "60.75220388317268": 1.0569005326254815e-05,
                    "68.24441067834891": 1.5681146632634926e-05,
                    "76.66058663141169": 1.814747127628145e-05,
                    "86.11467934525882": 6.834872293118845e-05,
                    "96.7346889007258": 0.000106202293918685,
                    "108.66440086483811": 0.00019499469857027033,
                    "122.06533302063097": 0.0003936397110597399,
                    "137.1189221755412": 0.0005869016810239106,
                    "154.02898065582917": 0.0008010724013683319,
                    "173.02445574580054": 0.0009667103978579787,
                    "194.36252943220097": 0.0009167408821180608,
                    "218.33210042159047": 0.0009616705441613087,
                    "245.25769557414475": 0.0008207503108204992,
                    "275.50386371124563": 0.0007209334586864904,
                    "309.4801112851452": 0.0005515347067009785,
                    "347.64644673531814": 0.00038509193077159695,
                    "390.51960859719844": 0.0002403264944773323,
                    "438.6800616864058": 0.00010611731790751536,
                    "492.7798560806233": 5.450868171100673e-05,
                    "553.5514553028175": 3.441176188422727e-05,
                    "621.8176532316174": 3.5452680485914794e-05,
                    "698.5027140050729": 3.462463826841529e-05,
                    "784.644885742276": 3.068698869818422e-05,
                    "881.4104575075971": 2.9989115580903284e-05,
                    "990.1095498364425": 3.177671396051352e-05,
                    "1112.2138526123315": 3.2425486785702996e-05,
                    "1249.3765504505132": 3.0407443349506337e-05,
                    "1403.4547053602469": 2.7831676463476755e-05,
                    "1576.534399727262": 2.8238055200715814e-05,
                    "1770.958980030221": 2.6648636396582818e-05,
                    "1989.3607836862013": 2.7649957635291736e-05,
                    "2234.6967785787137": 2.681725537618215e-05,
                    "2510.288597796047": 2.74114634981578e-05,
                    "2819.8675116150134": 2.4667751023516278e-05,
                    "3167.6249456110904": 2.381772443080207e-05,
                    "3558.269228865654": 2.1834473262144627e-05,
                    "3997.089340590983": 2.15524640109773e-05,
                    "4490.026518246148": 2.0282690224859455e-05,
                    "5043.754696654552": 1.794987010880793e-05,
                    "5665.770867197858": 1.73014049170425e-05,
                    "6364.496580470115": 1.7402882821531895e-05,
                    "7149.391966648556": 1.5372561503425056e-05,
                    "8031.083817316365": 1.4297841130863957e-05,
                    "9021.509462852388": 1.272815386399152e-05,
                    "10134.078393360785": 1.1341354499981853e-05,
                    "11383.853811345534": 1.1365325923746588e-05,
                    "12787.756574192957": 9.531785646067243e-06,
                    "14364.794287663703": 8.626885859831477e-06,
                    "16136.318652118109": 7.487457737625315e-06,
                    "18126.31454571589": 6.700870935935374e-06,
                    "20361.72475852188": 6.059818943512549e-06,
                    "22872.81477413135": 5.562975474130358e-06,
                    "25693.58253763662": 4.927254385835491e-06,
                    "28862.21875783176": 4.2268811917746635e-06,
                    "32421.623975741655": 4.030192616657285e-06,
                    "36419.98940012723": 3.4408202357442857e-06,
                    "40911.449373967946": 3.1389274946173194e-06,
                    "45956.814305742075": 2.8222638139048497e-06,
                    "51624.39398874845": 2.5414431964280827e-06,
                    "57990.922455487496": 2.4414325518780962e-06,
                    "65142.596888814296": 1.9828374194622447e-06,
                    "73176.24465580487": 2.006452565027469e-06,
                    "82200.63426494556": 1.6664017181270002e-06,
                    "92337.94799585041": 1.5309728962189796e-06,
                    "103725.43613961406": 1.3711488855178633e-06,
                    "116517.27524675612": 1.2261281104158753e-06,
                    "130886.65554179688": 1.173279369088331e-06,
                    "147028.12576621718": 1.0175403828137854e-06,
                    "165160.22719690777": 8.701927180466262e-07,
                    "185528.45250239776": 8.156123457760339e-07,
                    "208408.5694971659": 7.075848872766634e-07,
                    "234110.35479473774": 6.53672655637052e-07,
                    "262981.78790994175": 5.758053157148841e-07,
                    "295413.7625947681": 5.104170493747964e-07,
                    "331845.37919516815": 4.1955260847803263e-07,
                    "372769.88968263916": 3.7607578799269035e-07,
                    "418741.3758510767": 3.260991767255313e-07,
                    "470382.25109579955": 2.825631824753604e-07,
                    "528391.6873422167": 2.3169408754410885e-07,
                    "593555.0812173234": 2.1058465386900415e-07,
                    "666754.6876276445": 1.860211230340359e-07,
                    "748981.5647128907": 1.6788490222190382e-07,
                    "841348.9918994781": 1.2426913881459077e-07,
                    "945107.5427225197": 1.107394925930379e-07
                }
            },
            "DRR177169": {
                "b_qc3C_version": "qc3C 0.5rc10",
                "b_run_timestamp": "2021-02-10 05:01:41.603740",
                "b_mode": "bam",
                "b_enzymes": "DpnII",
                "b_seed": 12345,
                "b_sample_rate": 1,
                "b_max_obs": -1,
                "b_n_skipped_reads": 0,
                "b_n_unmapped_reads": 0,
                "b_n_analysed_reads": 820354,
                "b_n_low_mapq_reads": 174237,
                "b_n_ref_len_reads": 1554,
                "b_n_secondary_reads": 0,
                "b_n_supplementary_reads": 0,
                "b_n_weak_mapping_reads": 74616,
                "b_n_ref_term_reads": 75,
                "b_n_accepted_reads": 570443,
                "b_obs_insert_mean": 217.77244772447725,
                "b_obs_insert_median": 215.0,
                "b_mean_readlen": 151.0,
                "b_n_analysed_pairs": 200000,
                "b_n_accepted_pairs": 200000,
                "b_n_trans_pairs": 116261,
                "b_p_trans_pairs": 58.1305,
                "b_p_cis_pairs": 41.869499999999995,
                "b_unobs_fraction": 0.0,
                "b_p_cs_start": 7.4875,
                "b_p_cs_term": 60.09875,
                "b_p_cs_full": 0.40249999999999997,
                "b_p_read_thru": 57.6635,
                "b_p_is_split": 46.994,
                "b_adj_read_thru": 57.6635,
                "b_n_short_inserts": 7057,
                "b_p_short_inserts": 3.5284999999999997,
                "b_n_informative_fr": 19958,
                "b_n_informative_rf": 19439,
                "b_n_informative_ffrr": 39243,
                "b_n_uninformative_religation": 347,
                "b_n_uninformative_dangling_ends": 3501,
                "b_n_uninformative_self_circle": 646,
                "b_n_uninformative_ffrr": 952,
                "b_p_informative_fr": 23.833578141606658,
                "b_p_informative_rf": 23.213795244748564,
                "b_p_informative_ffrr": 46.86346863468634,
                "b_p_uninformative_religation": 0.4143827846045451,
                "b_p_uninformative_dangling_ends": 4.180847633719056,
                "b_p_uninformative_self_circle": 0.77144460764996,
                "b_p_uninformative_ffrr": 1.1368657375894147,
                "b_n_1kb": 76682,
                "b_n_5kb": 66711,
                "b_n_10kb": 59476,
                "b_p_1kb_vs_accepted": 38.340999999999994,
                "b_p_5kb_vs_accepted": 33.3555,
                "b_p_10kb_vs_accepted": 29.738,
                "b_p_1kb_vs_cis": 91.57262446410871,
                "b_p_5kb_vs_cis": 79.66538888689858,
                "b_p_10kb_vs_cis": 71.02544811855886,
                "b_n_1k_5k": 9971,
                "b_n_5k_10k": 7235,
                "b_n_10k_": 59476,
                "frag_hist": {
                    "10.616620164890138": 0.0,
                    "11.92590458022024": 0.0,
                    "13.396655229964129": 0.0,
                    "15.048784781339489": 0.0,
                    "16.904661611992637": 0.0,
                    "18.98941265811241": 0.0,
                    "21.33126361099484": 0.0,
                    "23.96192106802016": 0.0,
                    "26.917001812029568": 0.0,
                    "30.236515031165933": 0.0,
                    "33.96540400801006": 0.0,
                    "38.15415461200591": 0.0,
                    "42.85947883362568": 0.0,
                    "48.145082614724814": 0.0,
                    "54.08252837083299": 0.0001352735793702349,
                    "60.75220388317268": 8.892744444371437e-05,
                    "68.24441067834891": 7.916455255386977e-05,
                    "76.66058663141169": 8.515545369011998e-05,
                    "86.11467934525882": 6.66575886832059e-05,
                    "96.7346889007258": 7.562889049679779e-05,
                    "108.66440086483811": 7.664803787635956e-05,
                    "122.06533302063097": 0.00015490789527926977,
                    "137.1189221755412": 0.00017648088824352026,
                    "154.02898065582917": 0.0002871750602781369,
                    "173.02445574580054": 0.0002979302479313436,
                    "194.36252943220097": 0.00027217104918311204,
                    "218.33210042159047": 0.0002505389703592493,
                    "245.25769557414475": 0.00023680107528256016,
                    "275.50386371124563": 0.00020835268144909672,
                    "309.4801112851452": 0.00017893239305588843,
                    "347.64644673531814": 0.00011881872320191028,
                    "390.51960859719844": 7.695290652312037e-05,
                    "438.6800616864058": 6.876120993458289e-05,
                    "492.7798560806233": 5.093408732134351e-05,
                    "553.5514553028175": 4.554562156453325e-05,
                    "621.8176532316174": 4.4708543080363564e-05,
                    "698.5027140050729": 4.6245599174265144e-05,
                    "784.644885742276": 4.188575179773353e-05,
                    "881.4104575075971": 4.290596659871399e-05,
                    "990.1095498364425": 4.171953187765432e-05,
                    "1112.2138526123315": 4.04788628176494e-05,
                    "1249.3765504505132": 4.252117529987918e-05,
                    "1403.4547053602469": 4.001831114343189e-05,
                    "1576.534399727262": 4.0194030272975846e-05,
                    "1770.958980030221": 3.851418694292327e-05,
                    "1989.3607836862013": 3.558719064114055e-05,
                    "2234.6967785787137": 3.5256244467641086e-05,
                    "2510.288597796047": 3.5376100710703274e-05,
                    "2819.8675116150134": 3.492496350098813e-05,
                    "3167.6249456110904": 3.0344551862384518e-05,
                    "3558.269228865654": 2.932226680029211e-05,
                    "3997.089340590983": 2.8215027501137398e-05,
                    "4490.026518246148": 2.5418250819768227e-05,
                    "5043.754696654552": 2.6086581233109877e-05,
                    "5665.770867197858": 2.270616739574177e-05,
                    "6364.496580470115": 2.0390217654264213e-05,
                    "7149.391966648556": 1.8844371364741114e-05,
                    "8031.083817316365": 1.772854029719786e-05,
                    "9021.509462852388": 1.6268780297385998e-05,
                    "10134.078393360785": 1.4516032769002236e-05,
                    "11383.853811345534": 1.2892730162755432e-05,
                    "12787.756574192957": 1.128366740536222e-05,
                    "14364.794287663703": 1.0319127435612395e-05,
                    "16136.318652118109": 8.774710389566744e-06,
                    "18126.31454571589": 8.2336162921334e-06,
                    "20361.72475852188": 6.926169575469134e-06,
                    "22872.81477413135": 6.239592858794314e-06,
                    "25693.58253763662": 5.769228274166294e-06,
                    "28862.21875783176": 5.1124560727425816e-06,
                    "32421.623975741655": 4.620616267450913e-06,
                    "36419.98940012723": 4.079347740830694e-06,
                    "40911.449373967946": 3.678266175891047e-06,
                    "45956.814305742075": 3.164238493024804e-06,
                    "51624.39398874845": 2.869178280196991e-06,
                    "57990.922455487496": 2.7909720083179636e-06,
                    "65142.596888814296": 2.3584365440425153e-06,
                    "73176.24465580487": 2.1302779256824447e-06,
                    "82200.63426494556": 1.9415906597167896e-06,
                    "92337.94799585041": 1.7467171451276358e-06,
                    "103725.43613961406": 1.5582092644318563e-06,
                    "116517.27524675612": 1.366855899561722e-06,
                    "130886.65554179688": 1.278710436389145e-06,
                    "147028.12576621718": 1.1000513513112716e-06,
                    "165160.22719690777": 1.0181264910967696e-06,
                    "185528.45250239776": 8.669185950793001e-07,
                    "208408.5694971659": 7.847054221571681e-07,
                    "234110.35479473774": 6.533643671210826e-07,
                    "262981.78790994175": 6.056021078023186e-07,
                    "295413.7625947681": 5.596901753484001e-07,
                    "331845.37919516815": 4.955312559919926e-07,
                    "372769.88968263916": 4.1938996287316817e-07,
                    "418741.3758510767": 3.5910147941176214e-07,
                    "470382.25109579955": 2.983816692065389e-07,
                    "528391.6873422167": 2.6775396630068705e-07,
                    "593555.0812173234": 2.2167162033945084e-07,
                    "666754.6876276445": 1.740400500212994e-07,
                    "748981.5647128907": 1.5974186412668128e-07,
                    "841348.9918994781": 1.312349289703197e-07,
                    "945107.5427225197": 1.219481845370534e-07
                }
            },
            "DRR177168": {
                "b_qc3C_version": "qc3C 0.5rc10",
                "b_run_timestamp": "2021-02-10 05:01:32.150736",
                "b_mode": "bam",
                "b_enzymes": "HindIII",
                "b_seed": 12345,
                "b_sample_rate": 1,
                "b_max_obs": -1,
                "b_n_skipped_reads": 0,
                "b_n_unmapped_reads": 0,
                "b_n_analysed_reads": 692429,
                "b_n_low_mapq_reads": 98064,
                "b_n_ref_len_reads": 788,
                "b_n_secondary_reads": 0,
                "b_n_supplementary_reads": 0,
                "b_n_weak_mapping_reads": 65699,
                "b_n_ref_term_reads": 38,
                "b_n_accepted_reads": 528163,
                "b_obs_insert_mean": 226.7813692480359,
                "b_obs_insert_median": 225.0,
                "b_mean_readlen": 151.0,
                "b_n_analysed_pairs": 200000,
                "b_n_accepted_pairs": 200000,
                "b_n_trans_pairs": 120270,
                "b_p_trans_pairs": 60.135000000000005,
                "b_p_cis_pairs": 39.865,
                "b_unobs_fraction": 0.0,
                "b_p_cs_start": 0.0065,
                "b_p_cs_term": 53.93,
                "b_p_cs_full": 0.359,
                "b_p_read_thru": 46.0405,
                "b_p_is_split": 37.469,
                "b_adj_read_thru": 46.0405,
                "b_n_short_inserts": 11670,
                "b_p_short_inserts": 5.835,
                "b_n_informative_fr": 17782,
                "b_n_informative_rf": 15444,
                "b_n_informative_ffrr": 33638,
                "b_n_uninformative_religation": 1490,
                "b_n_uninformative_dangling_ends": 9089,
                "b_n_uninformative_self_circle": 2101,
                "b_n_uninformative_ffrr": 1676,
                "b_p_informative_fr": 22.30277185501066,
                "b_p_informative_rf": 19.37037501567791,
                "b_p_informative_ffrr": 42.18989088172582,
                "b_p_uninformative_religation": 1.8688072243822902,
                "b_p_uninformative_dangling_ends": 11.39972406873197,
                "b_p_uninformative_self_circle": 2.6351436096826792,
                "b_p_uninformative_ffrr": 2.102094569170952,
                "b_n_1kb": 68060,
                "b_n_5kb": 58555,
                "b_n_10kb": 50948,
                "b_p_1kb_vs_accepted": 34.03,
                "b_p_5kb_vs_accepted": 29.2775,
                "b_p_10kb_vs_accepted": 25.474000000000004,
                "b_p_1kb_vs_cis": 85.36310046406622,
                "b_p_5kb_vs_cis": 73.44161545215101,
                "b_p_10kb_vs_cis": 63.90066474350934,
                "b_n_1k_5k": 9505,
                "b_n_5k_10k": 7607,
                "b_n_10k_": 50948,
                "frag_hist": {
                    "10.616620164890138": 0.0,
                    "11.92590458022024": 0.0,
                    "13.396655229964129": 0.0,
                    "15.048784781339489": 0.0,
                    "16.904661611992637": 0.0,
                    "18.98941265811241": 0.0,
                    "21.33126361099484": 0.0,
                    "23.96192106802016": 0.0,
                    "26.917001812029568": 0.0,
                    "30.236515031165933": 0.0,
                    "33.96540400801006": 0.0,
                    "38.15415461200591": 0.0,
                    "42.85947883362568": 0.0,
                    "48.145082614724814": 0.0,
                    "54.08252837083299": 1.9592411825746107e-05,
                    "60.75220388317268": 2.5193220819766936e-05,
                    "68.24441067834891": 1.897701826705761e-05,
                    "76.66058663141169": 2.6108334086155684e-05,
                    "86.11467934525882": 4.101535210470851e-05,
                    "96.7346889007258": 3.894665085701448e-05,
                    "108.66440086483811": 0.00013760011897813795,
                    "122.06533302063097": 0.000294177787483289,
                    "137.1189221755412": 0.0004164345231046789,
                    "154.02898065582917": 0.0005541635331169629,
                    "173.02445574580054": 0.000639621038296804,
                    "194.36252943220097": 0.0005948415871374004,
                    "218.33210042159047": 0.0006546414078861745,
                    "245.25769557414475": 0.0005693304654305497,
                    "275.50386371124563": 0.0005452872697759986,
                    "309.4801112851452": 0.000430261254199395,
                    "347.64644673531814": 0.00029565064248993116,
                    "390.51960859719844": 0.00017304992894446352,
                    "438.6800616864058": 7.434200185886685e-05,
                    "492.7798560806233": 4.4677723745159526e-05,
                    "553.5514553028175": 4.29631139014968e-05,
                    "621.8176532316174": 3.4080961288638926e-05,
                    "698.5027140050729": 3.6744367326133736e-05,
                    "784.644885742276": 3.406081904789314e-05,
                    "881.4104575075971": 3.339367284036147e-05,
[truncated: 121,715 more chars]
