# Supplementary material for: qc3C: Reference-free quality control for Hi-C sequencing data
Source: PLoS Comput Biol. 2021 Oct 11;17(10):e1008839. doi: 10.1371/journal.pcbi.1008839 (PMC8530316; doi:10.1371/journal.pcbi.1008839)
Supplement: S1 Supporting Information — Aside from reporting quality results to the user via the console, an analysis run produces a quality report written to disk in both HTML and JSON formats. The create if either output format can be disabled. The JSON format files can be imported by MultiQC. This zip archive includes example results of both BAM and KMER modes, as well as the resulting MultiQC report. (ZIP) [file pcbi.1008839.s005.zip › example_output/bam_out/DRR177172/qc3C.log]

DEBUG    | 2021-02-10 05:02:06,510 |    main | qc3C 0.5rc10
DEBUG    | 2021-02-10 05:02:06,510 |    main | 3.8.5 | packaged by conda-forge | (default, Aug 29 2020, 01:22:49)  [GCC 7.5.0]
DEBUG    | 2021-02-10 05:02:06,510 |    main | Command line: /home/ubuntu/miniconda3/envs/qc3c/bin/qc3C bam -e DpnII -e HinfI -t4 -s 12345 -M 200000 -f GCF_000230535.1_PelSin_1.0_genomic.fna.gz -b DRR177172.bam -o bam_out/DRR177172
INFO     | 2021-02-10 05:02:06,511 | qc3C.ligation | Loading cached cut-site database
INFO     | 2021-02-10 05:02:07,317 | qc3C.bam_based | Accepting all usable reads
INFO     | 2021-02-10 05:02:07,318 | qc3C.utils | Random seed was 12345
INFO     | 2021-02-10 05:02:07,318 | qc3C.bam_based | Beginning analysis...
INFO     | 2021-02-10 05:02:16,618 | qc3C.bam_based | Reached user-defined observation limit [200000]
INFO     | 2021-02-10 05:02:16,625 | qc3C.bam_based | Number of parsed reads: 922,156
INFO     | 2021-02-10 05:02:16,625 | qc3C.bam_based | Number of analysed reads: 909,224 (98.60% of all)
INFO     | 2021-02-10 05:02:16,626 | qc3C.bam_based | Number of reads filtered [unmapped]: 12,932 (1.422% of analysed)
INFO     | 2021-02-10 05:02:16,626 | qc3C.bam_based | Number of reads filtered [low mapq]: 190,519 (20.95% of analysed)
INFO     | 2021-02-10 05:02:16,626 | qc3C.bam_based | Number of reads filtered [ref length]: 1,835 (0.2018% of analysed)
INFO     | 2021-02-10 05:02:16,626 | qc3C.bam_based | Number of reads filtered [secondary]: 0 (0.000% of analysed)
INFO     | 2021-02-10 05:02:16,626 | qc3C.bam_based | Number of reads filtered [supplementary]: 222,454 (24.47% of analysed)
INFO     | 2021-02-10 05:02:16,626 | qc3C.bam_based | Number of reads filtered [weak mapping]: 34,057 (3.746% of analysed)
INFO     | 2021-02-10 05:02:16,626 | qc3C.bam_based | Number of reads filtered [ref terminated]: 109 (0.01199% of analysed)
INFO     | 2021-02-10 05:02:16,626 | qc3C.bam_based | Number of reads filtered [duplicate]: 0 (0.000% of analysed)
INFO     | 2021-02-10 05:02:16,626 | qc3C.bam_based | Number of accepted reads: 518,669 (57.05% of analysed)
INFO     | 2021-02-10 05:02:16,626 | qc3C.bam_based | Number of pairs analysed from accepted read pool: 200,000
INFO     | 2021-02-10 05:02:16,626 | qc3C.bam_based | Number of pairs accepted: 200,000
INFO     | 2021-02-10 05:02:16,626 | qc3C.bam_based | Number of pairs trans-mapping: 101,177 (50.59% of pairs)
INFO     | 2021-02-10 05:02:16,626 | qc3C.bam_based | Number of pairs cis-mapping: 98,823 (49.41% of pairs)
INFO     | 2021-02-10 05:02:16,626 | qc3C.bam_based | Number of paired reads that fully align: 213,252 (53.31% of paired)
INFO     | 2021-02-10 05:02:16,626 | qc3C.bam_based | Number of paired reads whose alignment terminates early: 186,748 (46.69% of paired)
INFO     | 2021-02-10 05:02:16,626 | qc3C.bam_based | Number of paired reads not ending in cut-site remnant: 241,925 (60.48% of paired)
INFO     | 2021-02-10 05:02:16,627 | qc3C.bam_based | Number of short-range cis-mapping pairs: 13,287 (13.45% of cis)
INFO     | 2021-02-10 05:02:16,627 | qc3C.bam_based | Number of pairs [dangling end]: 6,087  (6.159% of cis)
INFO     | 2021-02-10 05:02:16,627 | qc3C.bam_based | Number of pairs [self-circle]: 163  (0.1649% of cis)
INFO     | 2021-02-10 05:02:16,627 | qc3C.bam_based | Number of pairs [invalid FF/RR]: 1,225  (1.240% of cis)
INFO     | 2021-02-10 05:02:16,627 | qc3C.bam_based | Number of pairs [religation]: 1,648  (1.668% of cis)
INFO     | 2021-02-10 05:02:16,627 | qc3C.bam_based | Number of pairs [valid FF/RR]: 44,668  (45.20% of cis)
INFO     | 2021-02-10 05:02:16,627 | qc3C.bam_based | Number of pairs [valid RF]: 21,299  (21.55% of cis)
INFO     | 2021-02-10 05:02:16,627 | qc3C.bam_based | Number of pairs [valid FR]: 25,381  (25.68% of cis)
INFO     | 2021-02-10 05:02:16,627 | qc3C.bam_based | Number of uninformative pairs: 9,123  (9.232% of cis)
INFO     | 2021-02-10 05:02:16,627 | qc3C.bam_based | Number of informative pairs: 91,348  (92.44% of cis)
INFO     | 2021-02-10 05:02:16,632 | qc3C.bam_based | Estimated insert size mean and median: 314nt 311nt
INFO     | 2021-02-10 05:02:16,632 | qc3C.bam_based | Observed mean read length for paired reads: 151nt
INFO     | 2021-02-10 05:02:16,636 | qc3C.bam_based | For observed insert size of 311nt, estimated unobserved fraction: 0.08039
INFO     | 2021-02-10 05:02:16,636 | qc3C.bam_based | The enzyme DpnII has cut-site GATC
INFO     | 2021-02-10 05:02:16,636 | qc3C.bam_based | The enzyme HinfI has cut-site GANTC
INFO     | 2021-02-10 05:02:16,636 | qc3C.bam_based | The enzymatic combination DpnII/DpnII produces the 8nt ligation junction GATCGATC
INFO     | 2021-02-10 05:02:16,637 | qc3C.bam_based | The enzymatic combination DpnII/HinfI produces the 8nt ligation junction GATCANTC
INFO     | 2021-02-10 05:02:16,637 | qc3C.bam_based | The enzymatic combination HinfI/DpnII produces the 8nt ligation junction GANTGATC
INFO     | 2021-02-10 05:02:16,637 | qc3C.bam_based | The enzymatic combination HinfI/HinfI produces the 8nt ligation junction GANTANTC
INFO     | 2021-02-10 05:02:16,637 | qc3C.bam_based | The number of paired reads which began with complete cut-site: 24,353 (6.088%)
INFO     | 2021-02-10 05:02:16,637 | qc3C.bam_based | The digest contains the following possible remnants ['GATC', 'GANT']
INFO     | 2021-02-10 05:02:16,637 | qc3C.bam_based | The number of paired reads whose alignment ends with cut-site remnant: 158,075 (39.52%)
INFO     | 2021-02-10 05:02:16,637 | qc3C.bam_based | The number of paired reads with observable read-thru: 148,527 (37.13%)
INFO     | 2021-02-10 05:02:16,637 | qc3C.bam_based | The number of paired reads with read-thru and split alignment: 113,363 (28.34%)
INFO     | 2021-02-10 05:02:16,637 | qc3C.bam_based | Long-range intervals:    1000nt,    5000nt,   10000nt
INFO     | 2021-02-10 05:02:16,638 | qc3C.bam_based | Number of pairs:        85,536,    68,068,    57,778
INFO     | 2021-02-10 05:02:16,638 | qc3C.bam_based | Relative to all cis:    86.55%,    68.88%,    58.47%
INFO     | 2021-02-10 05:02:16,638 | qc3C.bam_based | Relative to accepted:   42.77%,    34.03%,    28.89%
INFO     | 2021-02-10 05:02:16,638 | qc3C.bam_based | For DpnII/DpnII junction sequence GATCGATC found: 72947
INFO     | 2021-02-10 05:02:16,638 | qc3C.bam_based | For DpnII/HinfI junction sequence GATCAATC found: 8820
INFO     | 2021-02-10 05:02:16,638 | qc3C.bam_based | For DpnII/HinfI junction sequence GATCACTC found: 7822
INFO     | 2021-02-10 05:02:16,638 | qc3C.bam_based | For DpnII/HinfI junction sequence GATCAGTC found: 6067
INFO     | 2021-02-10 05:02:16,638 | qc3C.bam_based | For DpnII/HinfI junction sequence GATCATTC found: 561
INFO     | 2021-02-10 05:02:16,638 | qc3C.bam_based | For HinfI/DpnII junction sequence GAATGATC found: 813
INFO     | 2021-02-10 05:02:16,638 | qc3C.bam_based | For HinfI/DpnII junction sequence GACTGATC found: 8958
INFO     | 2021-02-10 05:02:16,638 | qc3C.bam_based | For HinfI/DpnII junction sequence GAGTGATC found: 11540
INFO     | 2021-02-10 05:02:16,638 | qc3C.bam_based | For HinfI/DpnII junction sequence GATTGATC found: 13215
INFO     | 2021-02-10 05:02:16,638 | qc3C.bam_based | For HinfI/HinfI junction sequence GAATAATC found: 170
INFO     | 2021-02-10 05:02:16,638 | qc3C.bam_based | For HinfI/HinfI junction sequence GACTAATC found: 1789
INFO     | 2021-02-10 05:02:16,638 | qc3C.bam_based | For HinfI/HinfI junction sequence GAGTAATC found: 2224
INFO     | 2021-02-10 05:02:16,638 | qc3C.bam_based | For HinfI/HinfI junction sequence GATTAATC found: 2396
INFO     | 2021-02-10 05:02:16,638 | qc3C.bam_based | For HinfI/HinfI junction sequence GAATACTC found: 174
INFO     | 2021-02-10 05:02:16,639 | qc3C.bam_based | For HinfI/HinfI junction sequence GACTACTC found: 1611
INFO     | 2021-02-10 05:02:16,639 | qc3C.bam_based | For HinfI/HinfI junction sequence GAGTACTC found: 2018
INFO     | 2021-02-10 05:02:16,639 | qc3C.bam_based | For HinfI/HinfI junction sequence GATTACTC found: 2249
INFO     | 2021-02-10 05:02:16,639 | qc3C.bam_based | For HinfI/HinfI junction sequence GAATAGTC found: 120
INFO     | 2021-02-10 05:02:16,639 | qc3C.bam_based | For HinfI/HinfI junction sequence GACTAGTC found: 1254
INFO     | 2021-02-10 05:02:16,639 | qc3C.bam_based | For HinfI/HinfI junction sequence GAGTAGTC found: 1564
INFO     | 2021-02-10 05:02:16,639 | qc3C.bam_based | For HinfI/HinfI junction sequence GATTAGTC found: 1703
INFO     | 2021-02-10 05:02:16,639 | qc3C.bam_based | For HinfI/HinfI junction sequence GAATATTC found: 1
INFO     | 2021-02-10 05:02:16,639 | qc3C.bam_based | For HinfI/HinfI junction sequence GACTATTC found: 122
INFO     | 2021-02-10 05:02:16,639 | qc3C.bam_based | For HinfI/HinfI junction sequence GAGTATTC found: 207
INFO     | 2021-02-10 05:02:16,639 | qc3C.bam_based | For HinfI/HinfI junction sequence GATTATTC found: 182
INFO     | 2021-02-10 05:02:16,639 | qc3C.bam_based | For DpnII cutsite remnant GATC found: 100799
INFO     | 2021-02-10 05:02:16,639 | qc3C.bam_based | For HinfI cutsite remnant GAAT found: 2220
INFO     | 2021-02-10 05:02:16,639 | qc3C.bam_based | For HinfI cutsite remnant GACT found: 14942
INFO     | 2021-02-10 05:02:16,639 | qc3C.bam_based | For HinfI cutsite remnant GAGT found: 18830
INFO     | 2021-02-10 05:02:16,639 | qc3C.bam_based | For HinfI cutsite remnant GATT found: 21284
