# Supplementary material for: qc3C: Reference-free quality control for Hi-C sequencing data
Source: PLoS Comput Biol. 2021 Oct 11;17(10):e1008839. doi: 10.1371/journal.pcbi.1008839 (PMC8530316; doi:10.1371/journal.pcbi.1008839)
Supplement: S1 Supporting Information — Aside from reporting quality results to the user via the console, an analysis run produces a quality report written to disk in both HTML and JSON formats. The create if either output format can be disabled. The JSON format files can be imported by MultiQC. This zip archive includes example results of both BAM and KMER modes, as well as the resulting MultiQC report. (ZIP) [file pcbi.1008839.s005.zip › example_output/bam_out/DRR177173/report.qc3C.json]

{"mode": "bam", "runtime_info": {"qc3C_version": "qc3C 0.5rc10", "run_timestamp": "2021-02-10 05:02:31.713083"}, "input_args": {"bam_file": "DRR177173.bam", "fasta_file": "Homo_sapiens.GRCh37.dna.primary_assembly.fa.gz", "enzymes": ["HindIII"], "seed": 12345, "sample_rate": null, "min_mapq": 60, "max_obs": 200000}, "n_parsed_reads": 851737, "n_analysed_reads": 844744, "n_accepted_reads": 492494, "n_skipped_reads": 0, "n_unmapped": 6993, "n_low_mapq": 101309, "n_ref_len": 0, "n_secondary": 0, "n_supplementary": 232131, "n_duplicate": 0, "n_weak_mapping": 52130, "n_ref_term": 0, "n_analysed_pairs": 200000, "n_accepted_pairs": 200000, "n_trans_pairs": 35169, "n_cis_pairs": 164831, "n_fully_aligned": 150062, "n_align_term": 249938, "n_no_site_end": 180899, "n_short_inserts": 12094, "classification": {"informative": {"fr": 39088, "rf": 36839, "ffrr": 76090}, "uninformative": {"religation": 1447, "dangling_ends": 9727, "self_circle": 1611, "ffrr": 1476}}, "obs_insert_mean": 236.6373576823357, "obs_insert_median": 234.0, "mean_readlen": 151.0, "unobs_fraction": 0.0, "digest_stats": {"cs_start": 34, "cs_term": 219101, "cs_full": 1405, "read_thru": 198383, "is_split": 159824, "vestigial": ["AAGCT"]}, "separation_bins": {"bins": [1000, 5000, 10000], "counts": [152737, 144401, 137179], "vs_all_cis": [92.66278794644211, 87.60548683196728, 83.2240294604777], "vs_accepted": [76.3685, 72.2005, 68.5895]}, "digestion": {"cutsites": {"AAGCTT": {"name": "HindIII", "site": "AAGCTT", "site_len": 6}}, "junctions": {"AAGCTAGCTT": {"enz5p": "HindIII", "enz3p": "HindIII", "junction": "AAGCTAGCTT", "vestigial": "AAGCT", "junc_len": 10, "vest_len": 5, "pattern": "AAGCTAGCTT", "cross": true}}}, "junction_frequency": {"HindIII/HindIII AAGCTAGCTT": 198383}, "remnant_frequency": {"HindIII AAGCT": 219101}, "separation_histogram": {"mid_points": [10.616620164890138, 11.92590458022024, 13.396655229964129, 15.048784781339489, 16.904661611992637, 18.98941265811241, 21.33126361099484, 23.96192106802016, 26.917001812029568, 30.236515031165933, 33.96540400801006, 38.15415461200591, 42.85947883362568, 48.145082614724814, 54.08252837083299, 60.75220388317268, 68.24441067834891, 76.66058663141169, 86.11467934525882, 96.7346889007258, 108.66440086483811, 122.06533302063097, 137.1189221755412, 154.02898065582917, 173.02445574580054, 194.36252943220097, 218.33210042159047, 245.25769557414475, 275.50386371124563, 309.4801112851452, 347.64644673531814, 390.51960859719844, 438.6800616864058, 492.7798560806233, 553.5514553028175, 621.8176532316174, 698.5027140050729, 784.644885742276, 881.4104575075971, 990.1095498364425, 1112.2138526123315, 1249.3765504505132, 1403.4547053602469, 1576.534399727262, 1770.958980030221, 1989.3607836862013, 2234.6967785787137, 2510.288597796047, 2819.8675116150134, 3167.6249456110904, 3558.269228865654, 3997.089340590983, 4490.026518246148, 5043.754696654552, 5665.770867197858, 6364.496580470115, 7149.391966648556, 8031.083817316365, 9021.509462852388, 10134.078393360785, 11383.853811345534, 12787.756574192957, 14364.794287663703, 16136.318652118109, 18126.31454571589, 20361.72475852188, 22872.81477413135, 25693.58253763662, 28862.21875783176, 32421.623975741655, 36419.98940012723, 40911.449373967946, 45956.814305742075, 51624.39398874845, 57990.922455487496, 65142.596888814296, 73176.24465580487, 82200.63426494556, 92337.94799585041, 103725.43613961406, 116517.27524675612, 130886.65554179688, 147028.12576621718, 165160.22719690777, 185528.45250239776, 208408.5694971659, 234110.35479473774, 262981.78790994175, 295413.7625947681, 331845.37919516815, 372769.88968263916, 418741.3758510767, 470382.25109579955, 528391.6873422167, 593555.0812173234, 666754.6876276445, 748981.5647128907, 841348.9918994781, 945107.5427225197], "counts": [0.0, 0.0, 0.0, 0.0, 0.0, 0.0, 0.0, 0.0, 0.0, 0.0, 0.0, 0.0, 0.0, 0.0, 1.1865522044032432e-05, 9.24250838024353e-06, 1.1754029124921348e-06, 1.4649059658471451e-05, 6.520406947777851e-06, 9.950682219689874e-06, 2.8789304122922753e-05, 8.740034580381687e-05, 0.000167895229400763, 0.00031871524036213044, 0.0003982350877879915, 0.00044943737748883876, 0.0004959866943017662, 0.00045625266536235574, 0.00038257934709736856, 0.0003263223621481939, 0.00023811993357145177, 0.0001614483277230971, 8.484454694982631e-05, 3.743938791136186e-05, 2.912674212875238e-05, 2.4252061013840736e-05, 2.2967606986866706e-05, 1.9117113052223135e-05, 2.193273008261282e-05, 2.2603453794545998e-05, 1.96892057542678e-05, 2.163666897520393e-05, 2.1147409420141367e-05, 2.182768566808064e-05, 2.1469586991666612e-05, 1.9798021428615415e-05, 2.196780523560722e-05, 2.0163204557147347e-05, 1.9599471838092154e-05, 1.8004857835101245e-05, 1.859811778661427e-05, 1.9305678380576545e-05, 1.645373788455028e-05, 1.6842084963860646e-05, 1.503555141425552e-05, 1.4632617242518299e-05, 1.3463748432902301e-05, 1.3104290944690042e-05, 1.24214143016648e-05, 1.0733201441757227e-05, 1.0048102712245253e-05, 9.057882507292273e-06, 8.258907713723477e-06, 7.6156706488413155e-06, 6.602572236873429e-06, 6.062865133324526e-06, 5.61819422503725e-06, 4.935839812454244e-06, 4.719128706222073e-06, 4.265366436446924e-06, 3.8103084894139106e-06, 3.3370947710423753e-06, 3.089421756129765e-06, 2.843478661171834e-06, 2.5880199553664846e-06, 2.322364964805021e-06, 2.0926165734513715e-06, 1.8902023658711168e-06, 1.724384626419775e-06, 1.5675533459448533e-06, 1.4718760243415644e-06, 1.3274462102506556e-06, 1.2008077210996256e-06, 1.1452285847717071e-06, 1.0372264334645724e-06, 9.029553705898626e-07, 8.456261070761012e-07, 7.540091967717207e-07, 6.638989619506694e-07, 6.221951453226236e-07, 5.543178754781923e-07, 4.6721822475874e-07, 4.178005510840222e-07, 3.7390587189150635e-07, 3.30559220568516e-07, 2.7562135394846653e-07, 2.4022156704071125e-07, 2.0755638625879644e-07, 1.7305726939599278e-07]}}
