# Supplementary material for: qc3C: Reference-free quality control for Hi-C sequencing data
Source: PLoS Comput Biol. 2021 Oct 11;17(10):e1008839. doi: 10.1371/journal.pcbi.1008839 (PMC8530316; doi:10.1371/journal.pcbi.1008839)
Supplement: S1 Supporting Information — Aside from reporting quality results to the user via the console, an analysis run produces a quality report written to disk in both HTML and JSON formats. The create if either output format can be disabled. The JSON format files can be imported by MultiQC. This zip archive includes example results of both BAM and KMER modes, as well as the resulting MultiQC report. (ZIP) [file pcbi.1008839.s005.zip › example_output/bam_out/DRR177160/report.qc3C.json]

{"mode": "bam", "runtime_info": {"qc3C_version": "qc3C 0.5rc10", "run_timestamp": "2021-02-10 04:59:51.338990"}, "input_args": {"bam_file": "DRR177160.bam", "fasta_file": "GCF_000230535.1_PelSin_1.0_genomic.fna.gz", "enzymes": ["DpnII"], "seed": 12345, "sample_rate": null, "min_mapq": 60, "max_obs": 200000}, "n_parsed_reads": 873729, "n_analysed_reads": 873729, "n_accepted_reads": 588667, "n_skipped_reads": 0, "n_unmapped": 0, "n_low_mapq": 201073, "n_ref_len": 1999, "n_secondary": 0, "n_supplementary": 0, "n_duplicate": 0, "n_weak_mapping": 82445, "n_ref_term": 112, "n_analysed_pairs": 200000, "n_accepted_pairs": 200000, "n_trans_pairs": 115953, "n_cis_pairs": 84047, "n_fully_aligned": 184683, "n_align_term": 215317, "n_no_site_end": 208112, "n_short_inserts": 15800, "classification": {"informative": {"fr": 18301, "rf": 16772, "ffrr": 34921}, "uninformative": {"religation": 535, "dangling_ends": 11909, "self_circle": 1699, "ffrr": 445}}, "obs_insert_mean": 217.53166606693054, "obs_insert_median": 215.0, "mean_readlen": 127.0, "unobs_fraction": 0.0, "digest_stats": {"cs_start": 15758, "cs_term": 191888, "cs_full": 1952, "read_thru": 184143, "is_split": 135420, "vestigial": ["GATC"]}, "separation_bins": {"bins": [1000, 5000, 10000], "counts": [68247, 56067, 47300], "vs_all_cis": [81.20099468154723, 66.70910323985389, 56.278034909038986], "vs_accepted": [34.1235, 28.0335, 23.65]}, "digestion": {"cutsites": {"GATC": {"name": "DpnII", "site": "GATC", "site_len": 4}}, "junctions": {"GATCGATC": {"enz5p": "DpnII", "enz3p": "DpnII", "junction": "GATCGATC", "vestigial": "GATC", "junc_len": 8, "vest_len": 4, "pattern": "GATCGATC", "cross": true}}}, "junction_frequency": {"DpnII/DpnII GATCGATC": 184143}, "remnant_frequency": {"DpnII GATC": 191888}, "separation_histogram": {"mid_points": [10.616620164890138, 11.92590458022024, 13.396655229964129, 15.048784781339489, 16.904661611992637, 18.98941265811241, 21.33126361099484, 23.96192106802016, 26.917001812029568, 30.236515031165933, 33.96540400801006, 38.15415461200591, 42.85947883362568, 48.145082614724814, 54.08252837083299, 60.75220388317268, 68.24441067834891, 76.66058663141169, 86.11467934525882, 96.7346889007258, 108.66440086483811, 122.06533302063097, 137.1189221755412, 154.02898065582917, 173.02445574580054, 194.36252943220097, 218.33210042159047, 245.25769557414475, 275.50386371124563, 309.4801112851452, 347.64644673531814, 390.51960859719844, 438.6800616864058, 492.7798560806233, 553.5514553028175, 621.8176532316174, 698.5027140050729, 784.644885742276, 881.4104575075971, 990.1095498364425, 1112.2138526123315, 1249.3765504505132, 1403.4547053602469, 1576.534399727262, 1770.958980030221, 1989.3607836862013, 2234.6967785787137, 2510.288597796047, 2819.8675116150134, 3167.6249456110904, 3558.269228865654, 3997.089340590983, 4490.026518246148, 5043.754696654552, 5665.770867197858, 6364.496580470115, 7149.391966648556, 8031.083817316365, 9021.509462852388, 10134.078393360785, 11383.853811345534, 12787.756574192957, 14364.794287663703, 16136.318652118109, 18126.31454571589, 20361.72475852188, 22872.81477413135, 25693.58253763662, 28862.21875783176, 32421.623975741655, 36419.98940012723, 40911.449373967946, 45956.814305742075, 51624.39398874845, 57990.922455487496, 65142.596888814296, 73176.24465580487, 82200.63426494556, 92337.94799585041, 103725.43613961406, 116517.27524675612, 130886.65554179688, 147028.12576621718, 165160.22719690777, 185528.45250239776, 208408.5694971659, 234110.35479473774, 262981.78790994175, 295413.7625947681, 331845.37919516815, 372769.88968263916, 418741.3758510767, 470382.25109579955, 528391.6873422167, 593555.0812173234, 666754.6876276445, 748981.5647128907, 841348.9918994781, 945107.5427225197], "counts": [0.0, 0.0, 0.0, 0.0, 0.0, 0.0, 0.0, 0.0, 0.0, 0.0, 0.0, 0.0, 0.0, 0.0, 8.102283488290266e-06, 5.409581240871184e-06, 1.926276330625599e-05, 3.4296004965172436e-05, 5.3428936733365576e-05, 9.28615745072636e-05, 0.00021775638156904702, 0.0004711632329072325, 0.0005975973142771846, 0.0006493409112919495, 0.0007952186878257048, 0.000727642621592479, 0.0007516205584465545, 0.0006427507329441647, 0.0005928630440471237, 0.0004672460265231162, 0.000326142191344705, 0.0002415264711217138, 0.0001268586970132875, 8.269788897248246e-05, 6.629659752621047e-05, 6.44796197932327e-05, 5.630290206963697e-05, 5.361206135449144e-05, 4.959057303658785e-05, 4.890389495278509e-05, 4.79672798793726e-05, 4.612079913399723e-05, 4.449189306247697e-05, 4.3568089822646974e-05, 4.528006160866701e-05, 4.3668076740075424e-05, 4.4021229052226057e-05, 4.115214425138313e-05, 3.81493562438958e-05, 3.631281980626258e-05, 3.626694013732732e-05, 3.3902386768000664e-05, 3.298619451289139e-05, 3.0233589267593437e-05, 2.8074500583038324e-05, 2.5371015813164625e-05, 2.2509047505839493e-05, 2.0174298642902424e-05, 1.868804369161231e-05, 1.5404054084934506e-05, 1.3183650675849242e-05, 1.1496419039914934e-05, 1.0699480460563035e-05, 9.232915838124011e-06, 8.062147649238368e-06, 6.881140285863007e-06, 6.1065371240126186e-06, 5.316749756964602e-06, 4.78618853906473e-06, 4.257358383399658e-06, 3.678672044103268e-06, 3.3578175980983464e-06, 2.970110151897949e-06, 2.618572623205311e-06, 2.2309729802546216e-06, 1.9725924860549754e-06, 1.7470493297568522e-06, 1.469957484325573e-06, 1.340610616578145e-06, 1.1744213766187677e-06, 1.0031792239984086e-06, 8.989040573809334e-07, 7.570032024992703e-07, 6.480276281214382e-07, 5.715697884217179e-07, 5.140764534925849e-07, 4.4313268653447003e-07, 3.8490249611811177e-07, 3.211379256870626e-07, 2.8026982706226715e-07, 2.515575576057583e-07, 2.1033648065565512e-07, 1.7373700527601146e-07, 1.583951253210708e-07, 1.3399235601545594e-07, 1.1073840114098368e-07, 1.0121372210944864e-07, 8.085741473022582e-08, 6.386674748788528e-08]}}
