# Supplementary material for: qc3C: Reference-free quality control for Hi-C sequencing data
Source: PLoS Comput Biol. 2021 Oct 11;17(10):e1008839. doi: 10.1371/journal.pcbi.1008839 (PMC8530316; doi:10.1371/journal.pcbi.1008839)
Supplement: S1 Supporting Information — Aside from reporting quality results to the user via the console, an analysis run produces a quality report written to disk in both HTML and JSON formats. The create if either output format can be disabled. The JSON format files can be imported by MultiQC. This zip archive includes example results of both BAM and KMER modes, as well as the resulting MultiQC report. (ZIP) [file pcbi.1008839.s005.zip › example_output/bam_out/DRR177158/report.qc3C.json]

{"mode": "bam", "runtime_info": {"qc3C_version": "qc3C 0.5rc10", "run_timestamp": "2021-02-10 04:59:31.484882"}, "input_args": {"bam_file": "DRR177158.bam", "fasta_file": "GCF_000230535.1_PelSin_1.0_genomic.fna.gz", "enzymes": ["HindIII"], "seed": 12345, "sample_rate": null, "min_mapq": 60, "max_obs": 200000}, "n_parsed_reads": 685538, "n_analysed_reads": 685538, "n_accepted_reads": 524649, "n_skipped_reads": 0, "n_unmapped": 0, "n_low_mapq": 99983, "n_ref_len": 784, "n_secondary": 0, "n_supplementary": 0, "n_duplicate": 0, "n_weak_mapping": 60415, "n_ref_term": 45, "n_analysed_pairs": 200000, "n_accepted_pairs": 200000, "n_trans_pairs": 120856, "n_cis_pairs": 79144, "n_fully_aligned": 186990, "n_align_term": 213010, "n_no_site_end": 218388, "n_short_inserts": 11190, "classification": {"informative": {"fr": 18017, "rf": 15553, "ffrr": 33837}, "uninformative": {"religation": 1684, "dangling_ends": 8764, "self_circle": 1512, "ffrr": 1461}}, "obs_insert_mean": 232.77723406734242, "obs_insert_median": 231.0, "mean_readlen": 127.0, "unobs_fraction": 0.0, "digest_stats": {"cs_start": 37, "cs_term": 181612, "cs_full": 1763, "read_thru": 156203, "is_split": 115991, "vestigial": ["AAGCT"]}, "separation_bins": {"bins": [1000, 5000, 10000], "counts": [67954, 58390, 50681], "vs_all_cis": [85.86121500050541, 73.7769129687658, 64.03643990700495], "vs_accepted": [33.977000000000004, 29.195, 25.3405]}, "digestion": {"cutsites": {"AAGCTT": {"name": "HindIII", "site": "AAGCTT", "site_len": 6}}, "junctions": {"AAGCTAGCTT": {"enz5p": "HindIII", "enz3p": "HindIII", "junction": "AAGCTAGCTT", "vestigial": "AAGCT", "junc_len": 10, "vest_len": 5, "pattern": "AAGCTAGCTT", "cross": true}}}, "junction_frequency": {"HindIII/HindIII AAGCTAGCTT": 156203}, "remnant_frequency": {"HindIII AAGCT": 181612}, "separation_histogram": {"mid_points": [10.616620164890138, 11.92590458022024, 13.396655229964129, 15.048784781339489, 16.904661611992637, 18.98941265811241, 21.33126361099484, 23.96192106802016, 26.917001812029568, 30.236515031165933, 33.96540400801006, 38.15415461200591, 42.85947883362568, 48.145082614724814, 54.08252837083299, 60.75220388317268, 68.24441067834891, 76.66058663141169, 86.11467934525882, 96.7346889007258, 108.66440086483811, 122.06533302063097, 137.1189221755412, 154.02898065582917, 173.02445574580054, 194.36252943220097, 218.33210042159047, 245.25769557414475, 275.50386371124563, 309.4801112851452, 347.64644673531814, 390.51960859719844, 438.6800616864058, 492.7798560806233, 553.5514553028175, 621.8176532316174, 698.5027140050729, 784.644885742276, 881.4104575075971, 990.1095498364425, 1112.2138526123315, 1249.3765504505132, 1403.4547053602469, 1576.534399727262, 1770.958980030221, 1989.3607836862013, 2234.6967785787137, 2510.288597796047, 2819.8675116150134, 3167.6249456110904, 3558.269228865654, 3997.089340590983, 4490.026518246148, 5043.754696654552, 5665.770867197858, 6364.496580470115, 7149.391966648556, 8031.083817316365, 9021.509462852388, 10134.078393360785, 11383.853811345534, 12787.756574192957, 14364.794287663703, 16136.318652118109, 18126.31454571589, 20361.72475852188, 22872.81477413135, 25693.58253763662, 28862.21875783176, 32421.623975741655, 36419.98940012723, 40911.449373967946, 45956.814305742075, 51624.39398874845, 57990.922455487496, 65142.596888814296, 73176.24465580487, 82200.63426494556, 92337.94799585041, 103725.43613961406, 116517.27524675612, 130886.65554179688, 147028.12576621718, 165160.22719690777, 185528.45250239776, 208408.5694971659, 234110.35479473774, 262981.78790994175, 295413.7625947681, 331845.37919516815, 372769.88968263916, 418741.3758510767, 470382.25109579955, 528391.6873422167, 593555.0812173234, 666754.6876276445, 748981.5647128907, 841348.9918994781, 945107.5427225197], "counts": [0.0, 0.0, 0.0, 0.0, 0.0, 0.0, 0.0, 0.0, 0.0, 0.0, 0.0, 0.0, 0.0, 0.0, 8.791541991408838e-06, 1.956590826268916e-06, 8.70893334793977e-06, 6.202259075577075e-06, 3.1747731409273566e-05, 5.898221098266225e-05, 0.00012470377822546315, 0.00028727096011884354, 0.0004299780996095079, 0.00044296713034729546, 0.0005880690499189681, 0.0005339047093481361, 0.0005939764248098327, 0.0005457299608237675, 0.0005125671828784472, 0.000400986548987006, 0.00031969501637529543, 0.00017593289263349507, 0.00010757334199685436, 6.030441551469756e-05, 3.822293709201191e-05, 3.651172654483828e-05, 4.322427015983393e-05, 3.438862086328855e-05, 3.465907554386967e-05, 3.529605205307085e-05, 3.6871673156573275e-05, 3.348970818461515e-05, 3.438663532340109e-05, 3.649252888485972e-05, 3.483540837673157e-05, 3.48948507322719e-05, 3.250009702657738e-05, 3.556135771729375e-05, 3.304832165844516e-05, 3.4411026768370025e-05, 3.2270104493206854e-05, 3.226620828590413e-05, 2.8909180626650793e-05, 2.915263353846443e-05, 2.5028999344038367e-05, 2.4167530150725912e-05, 2.1397916533713764e-05, 1.971478823860201e-05, 1.8143320879342817e-05, 1.567055033914756e-05, 1.41067863605099e-05, 1.1879510439898817e-05, 1.0989064291804457e-05, 1.020251782257023e-05, 8.675856945165942e-06, 7.711703178111514e-06, 6.579246269186114e-06, 6.028118796550375e-06, 5.115097685044955e-06, 4.758849585613535e-06, 4.13848598422571e-06, 3.86718759665186e-06, 3.0184430772566955e-06, 2.8942921142650726e-06, 2.531447883633397e-06, 2.2626567097936215e-06, 1.9720168382237453e-06, 1.6803239197008781e-06, 1.476540110076921e-06, 1.2995405490926915e-06, 1.1395277436163986e-06, 1.0180574637029291e-06, 8.739514818138657e-07, 7.564135407064829e-07, 7.047648137478342e-07, 5.521051966224919e-07, 4.853994941067775e-07, 4.6691378717702604e-07, 4.0519193884404666e-07, 3.5855877302497905e-07, 2.997430200195453e-07, 2.5917132682632935e-07, 2.1707224003391125e-07, 2.0133955707221904e-07, 1.6762024883698575e-07, 1.5153567863754292e-07, 1.1712437431111202e-07, 1.0454844825873367e-07, 8.942324422115583e-08]}}
