# Supplementary material for: qc3C: Reference-free quality control for Hi-C sequencing data
Source: PLoS Comput Biol. 2021 Oct 11;17(10):e1008839. doi: 10.1371/journal.pcbi.1008839 (PMC8530316; doi:10.1371/journal.pcbi.1008839)
Supplement: S1 Supporting Information — Aside from reporting quality results to the user via the console, an analysis run produces a quality report written to disk in both HTML and JSON formats. The create if either output format can be disabled. The JSON format files can be imported by MultiQC. This zip archive includes example results of both BAM and KMER modes, as well as the resulting MultiQC report. (ZIP) [file pcbi.1008839.s005.zip › example_output/bam_out/DRR177167/report.qc3C.json]

{"mode": "bam", "runtime_info": {"qc3C_version": "qc3C 0.5rc10", "run_timestamp": "2021-02-10 05:01:24.391543"}, "input_args": {"bam_file": "DRR177167.bam", "fasta_file": "GCF_000230535.1_PelSin_1.0_genomic.fna.gz", "enzymes": ["HindIII"], "seed": 12345, "sample_rate": null, "min_mapq": 60, "max_obs": 200000}, "n_parsed_reads": 690380, "n_analysed_reads": 690380, "n_accepted_reads": 525594, "n_skipped_reads": 0, "n_unmapped": 0, "n_low_mapq": 102520, "n_ref_len": 865, "n_secondary": 0, "n_supplementary": 0, "n_duplicate": 0, "n_weak_mapping": 61696, "n_ref_term": 51, "n_analysed_pairs": 200000, "n_accepted_pairs": 200000, "n_trans_pairs": 111923, "n_cis_pairs": 88077, "n_fully_aligned": 143944, "n_align_term": 256056, "n_no_site_end": 198938, "n_short_inserts": 17340, "classification": {"informative": {"fr": 18056, "rf": 16592, "ffrr": 35073}, "uninformative": {"religation": 1419, "dangling_ends": 14159, "self_circle": 2517, "ffrr": 1680}}, "obs_insert_mean": 218.66843300529902, "obs_insert_median": 216.0, "mean_readlen": 151.0, "unobs_fraction": 0.0, "digest_stats": {"cs_start": 55, "cs_term": 201062, "cs_full": 1401, "read_thru": 169103, "is_split": 137642, "vestigial": ["AAGCT"]}, "separation_bins": {"bins": [1000, 5000, 10000], "counts": [70737, 62890, 56866], "vs_all_cis": [80.31268094962363, 71.40343108870647, 64.56396107950998], "vs_accepted": [35.368500000000004, 31.445, 28.433000000000003]}, "digestion": {"cutsites": {"AAGCTT": {"name": "HindIII", "site": "AAGCTT", "site_len": 6}}, "junctions": {"AAGCTAGCTT": {"enz5p": "HindIII", "enz3p": "HindIII", "junction": "AAGCTAGCTT", "vestigial": "AAGCT", "junc_len": 10, "vest_len": 5, "pattern": "AAGCTAGCTT", "cross": true}}}, "junction_frequency": {"HindIII/HindIII AAGCTAGCTT": 169103}, "remnant_frequency": {"HindIII AAGCT": 201062}, "separation_histogram": {"mid_points": [10.616620164890138, 11.92590458022024, 13.396655229964129, 15.048784781339489, 16.904661611992637, 18.98941265811241, 21.33126361099484, 23.96192106802016, 26.917001812029568, 30.236515031165933, 33.96540400801006, 38.15415461200591, 42.85947883362568, 48.145082614724814, 54.08252837083299, 60.75220388317268, 68.24441067834891, 76.66058663141169, 86.11467934525882, 96.7346889007258, 108.66440086483811, 122.06533302063097, 137.1189221755412, 154.02898065582917, 173.02445574580054, 194.36252943220097, 218.33210042159047, 245.25769557414475, 275.50386371124563, 309.4801112851452, 347.64644673531814, 390.51960859719844, 438.6800616864058, 492.7798560806233, 553.5514553028175, 621.8176532316174, 698.5027140050729, 784.644885742276, 881.4104575075971, 990.1095498364425, 1112.2138526123315, 1249.3765504505132, 1403.4547053602469, 1576.534399727262, 1770.958980030221, 1989.3607836862013, 2234.6967785787137, 2510.288597796047, 2819.8675116150134, 3167.6249456110904, 3558.269228865654, 3997.089340590983, 4490.026518246148, 5043.754696654552, 5665.770867197858, 6364.496580470115, 7149.391966648556, 8031.083817316365, 9021.509462852388, 10134.078393360785, 11383.853811345534, 12787.756574192957, 14364.794287663703, 16136.318652118109, 18126.31454571589, 20361.72475852188, 22872.81477413135, 25693.58253763662, 28862.21875783176, 32421.623975741655, 36419.98940012723, 40911.449373967946, 45956.814305742075, 51624.39398874845, 57990.922455487496, 65142.596888814296, 73176.24465580487, 82200.63426494556, 92337.94799585041, 103725.43613961406, 116517.27524675612, 130886.65554179688, 147028.12576621718, 165160.22719690777, 185528.45250239776, 208408.5694971659, 234110.35479473774, 262981.78790994175, 295413.7625947681, 331845.37919516815, 372769.88968263916, 418741.3758510767, 470382.25109579955, 528391.6873422167, 593555.0812173234, 666754.6876276445, 748981.5647128907, 841348.9918994781, 945107.5427225197], "counts": [0.0, 0.0, 0.0, 0.0, 0.0, 0.0, 0.0, 0.0, 0.0, 0.0, 0.0, 0.0, 0.0, 0.0, 7.914945125103206e-06, 1.0569005326254815e-05, 1.5681146632634926e-05, 1.814747127628145e-05, 6.834872293118845e-05, 0.000106202293918685, 0.00019499469857027033, 0.0003936397110597399, 0.0005869016810239106, 0.0008010724013683319, 0.0009667103978579787, 0.0009167408821180608, 0.0009616705441613087, 0.0008207503108204992, 0.0007209334586864904, 0.0005515347067009785, 0.00038509193077159695, 0.0002403264944773323, 0.00010611731790751536, 5.450868171100673e-05, 3.441176188422727e-05, 3.5452680485914794e-05, 3.462463826841529e-05, 3.068698869818422e-05, 2.9989115580903284e-05, 3.177671396051352e-05, 3.2425486785702996e-05, 3.0407443349506337e-05, 2.7831676463476755e-05, 2.8238055200715814e-05, 2.6648636396582818e-05, 2.7649957635291736e-05, 2.681725537618215e-05, 2.74114634981578e-05, 2.4667751023516278e-05, 2.381772443080207e-05, 2.1834473262144627e-05, 2.15524640109773e-05, 2.0282690224859455e-05, 1.794987010880793e-05, 1.73014049170425e-05, 1.7402882821531895e-05, 1.5372561503425056e-05, 1.4297841130863957e-05, 1.272815386399152e-05, 1.1341354499981853e-05, 1.1365325923746588e-05, 9.531785646067243e-06, 8.626885859831477e-06, 7.487457737625315e-06, 6.700870935935374e-06, 6.059818943512549e-06, 5.562975474130358e-06, 4.927254385835491e-06, 4.2268811917746635e-06, 4.030192616657285e-06, 3.4408202357442857e-06, 3.1389274946173194e-06, 2.8222638139048497e-06, 2.5414431964280827e-06, 2.4414325518780962e-06, 1.9828374194622447e-06, 2.006452565027469e-06, 1.6664017181270002e-06, 1.5309728962189796e-06, 1.3711488855178633e-06, 1.2261281104158753e-06, 1.173279369088331e-06, 1.0175403828137854e-06, 8.701927180466262e-07, 8.156123457760339e-07, 7.075848872766634e-07, 6.53672655637052e-07, 5.758053157148841e-07, 5.104170493747964e-07, 4.1955260847803263e-07, 3.7607578799269035e-07, 3.260991767255313e-07, 2.825631824753604e-07, 2.3169408754410885e-07, 2.1058465386900415e-07, 1.860211230340359e-07, 1.6788490222190382e-07, 1.2426913881459077e-07, 1.107394925930379e-07]}}
