# Supplementary material for: qc3C: Reference-free quality control for Hi-C sequencing data
Source: PLoS Comput Biol. 2021 Oct 11;17(10):e1008839. doi: 10.1371/journal.pcbi.1008839 (PMC8530316; doi:10.1371/journal.pcbi.1008839)
Supplement: S1 Supporting Information — Aside from reporting quality results to the user via the console, an analysis run produces a quality report written to disk in both HTML and JSON formats. The create if either output format can be disabled. The JSON format files can be imported by MultiQC. This zip archive includes example results of both BAM and KMER modes, as well as the resulting MultiQC report. (ZIP) [file pcbi.1008839.s005.zip › example_output/bam_out/DRR177169/qc3C.log]

DEBUG    | 2021-02-10 05:01:33,564 |    main | qc3C 0.5rc10
DEBUG    | 2021-02-10 05:01:33,564 |    main | 3.8.5 | packaged by conda-forge | (default, Aug 29 2020, 01:22:49)  [GCC 7.5.0]
DEBUG    | 2021-02-10 05:01:33,564 |    main | Command line: /home/ubuntu/miniconda3/envs/qc3c/bin/qc3C bam -e DpnII -t4 -s 12345 -M 200000 -f GCF_000230535.1_PelSin_1.0_genomic.fna.gz -b DRR177169.bam -o bam_out/DRR177169
INFO     | 2021-02-10 05:01:33,565 | qc3C.ligation | Loading cached cut-site database
INFO     | 2021-02-10 05:01:33,991 | qc3C.bam_based | Accepting all usable reads
INFO     | 2021-02-10 05:01:33,991 | qc3C.utils | Random seed was 12345
INFO     | 2021-02-10 05:01:33,991 | qc3C.bam_based | Beginning analysis...
INFO     | 2021-02-10 05:01:41,597 | qc3C.bam_based | Reached user-defined observation limit [200000]
INFO     | 2021-02-10 05:01:41,603 | qc3C.bam_based | Number of parsed reads: 820,354
INFO     | 2021-02-10 05:01:41,603 | qc3C.bam_based | Number of analysed reads: 820,354 (100.0% of all)
INFO     | 2021-02-10 05:01:41,604 | qc3C.bam_based | Number of reads filtered [unmapped]: 0 (0.000% of analysed)
INFO     | 2021-02-10 05:01:41,604 | qc3C.bam_based | Number of reads filtered [low mapq]: 174,237 (21.24% of analysed)
INFO     | 2021-02-10 05:01:41,604 | qc3C.bam_based | Number of reads filtered [ref length]: 1,554 (0.1894% of analysed)
INFO     | 2021-02-10 05:01:41,604 | qc3C.bam_based | Number of reads filtered [secondary]: 0 (0.000% of analysed)
INFO     | 2021-02-10 05:01:41,604 | qc3C.bam_based | Number of reads filtered [supplementary]: 0 (0.000% of analysed)
INFO     | 2021-02-10 05:01:41,604 | qc3C.bam_based | Number of reads filtered [weak mapping]: 74,616 (9.096% of analysed)
INFO     | 2021-02-10 05:01:41,604 | qc3C.bam_based | Number of reads filtered [ref terminated]: 75 (0.009142% of analysed)
INFO     | 2021-02-10 05:01:41,604 | qc3C.bam_based | Number of reads filtered [duplicate]: 0 (0.000% of analysed)
INFO     | 2021-02-10 05:01:41,604 | qc3C.bam_based | Number of accepted reads: 570,443 (69.54% of analysed)
INFO     | 2021-02-10 05:01:41,604 | qc3C.bam_based | Number of pairs analysed from accepted read pool: 200,000
INFO     | 2021-02-10 05:01:41,604 | qc3C.bam_based | Number of pairs accepted: 200,000
INFO     | 2021-02-10 05:01:41,604 | qc3C.bam_based | Number of pairs trans-mapping: 116,261 (58.13% of pairs)
INFO     | 2021-02-10 05:01:41,604 | qc3C.bam_based | Number of pairs cis-mapping: 83,739 (41.87% of pairs)
INFO     | 2021-02-10 05:01:41,604 | qc3C.bam_based | Number of paired reads that fully align: 126,565 (31.64% of paired)
INFO     | 2021-02-10 05:01:41,604 | qc3C.bam_based | Number of paired reads whose alignment terminates early: 273,435 (68.36% of paired)
INFO     | 2021-02-10 05:01:41,604 | qc3C.bam_based | Number of paired reads not ending in cut-site remnant: 159,605 (39.90% of paired)
INFO     | 2021-02-10 05:01:41,604 | qc3C.bam_based | Number of short-range cis-mapping pairs: 7,057 (8.427% of cis)
INFO     | 2021-02-10 05:01:41,604 | qc3C.bam_based | Number of pairs [dangling end]: 3,501  (4.181% of cis)
INFO     | 2021-02-10 05:01:41,604 | qc3C.bam_based | Number of pairs [self-circle]: 646  (0.7714% of cis)
INFO     | 2021-02-10 05:01:41,604 | qc3C.bam_based | Number of pairs [invalid FF/RR]: 952  (1.137% of cis)
INFO     | 2021-02-10 05:01:41,604 | qc3C.bam_based | Number of pairs [religation]: 347  (0.4144% of cis)
INFO     | 2021-02-10 05:01:41,604 | qc3C.bam_based | Number of pairs [valid FF/RR]: 39,243  (46.86% of cis)
INFO     | 2021-02-10 05:01:41,605 | qc3C.bam_based | Number of pairs [valid RF]: 19,439  (23.21% of cis)
INFO     | 2021-02-10 05:01:41,605 | qc3C.bam_based | Number of pairs [valid FR]: 19,958  (23.83% of cis)
INFO     | 2021-02-10 05:01:41,605 | qc3C.bam_based | Number of uninformative pairs: 5,446  (6.504% of cis)
INFO     | 2021-02-10 05:01:41,605 | qc3C.bam_based | Number of informative pairs: 78,640  (93.91% of cis)
INFO     | 2021-02-10 05:01:41,608 | qc3C.bam_based | Estimated insert size mean and median: 218nt 215nt
INFO     | 2021-02-10 05:01:41,608 | qc3C.bam_based | Observed mean read length for paired reads: 151nt
INFO     | 2021-02-10 05:01:41,612 | qc3C.bam_based | For observed insert size of 215nt, estimated unobserved fraction: 0.000
INFO     | 2021-02-10 05:01:41,612 | qc3C.bam_based | The enzyme DpnII has cut-site GATC
INFO     | 2021-02-10 05:01:41,612 | qc3C.bam_based | The enzymatic combination DpnII/DpnII produces the 8nt ligation junction GATCGATC
INFO     | 2021-02-10 05:01:41,612 | qc3C.bam_based | The number of paired reads which began with complete cut-site: 29,950 (7.487%)
INFO     | 2021-02-10 05:01:41,612 | qc3C.bam_based | The digest contains the following possible remnants ['GATC']
INFO     | 2021-02-10 05:01:41,612 | qc3C.bam_based | The number of paired reads whose alignment ends with cut-site remnant: 240,395 (60.10%)
INFO     | 2021-02-10 05:01:41,612 | qc3C.bam_based | The number of paired reads with observable read-thru: 230,654 (57.66%)
INFO     | 2021-02-10 05:01:41,612 | qc3C.bam_based | The number of paired reads with read-thru and split alignment: 187,976 (46.99%)
INFO     | 2021-02-10 05:01:41,613 | qc3C.bam_based | Long-range intervals:    1000nt,    5000nt,   10000nt
INFO     | 2021-02-10 05:01:41,613 | qc3C.bam_based | Number of pairs:        76,682,    66,711,    59,476
INFO     | 2021-02-10 05:01:41,613 | qc3C.bam_based | Relative to all cis:    91.57%,    79.67%,    71.03%
INFO     | 2021-02-10 05:01:41,613 | qc3C.bam_based | Relative to accepted:   38.34%,    33.36%,    29.74%
INFO     | 2021-02-10 05:01:41,613 | qc3C.bam_based | For DpnII/DpnII junction sequence GATCGATC found: 230654
INFO     | 2021-02-10 05:01:41,613 | qc3C.bam_based | For DpnII cutsite remnant GATC found: 240395
