# Supplementary material for: qc3C: Reference-free quality control for Hi-C sequencing data
Source: PLoS Comput Biol. 2021 Oct 11;17(10):e1008839. doi: 10.1371/journal.pcbi.1008839 (PMC8530316; doi:10.1371/journal.pcbi.1008839)
Supplement: S1 Supporting Information — Aside from reporting quality results to the user via the console, an analysis run produces a quality report written to disk in both HTML and JSON formats. The create if either output format can be disabled. The JSON format files can be imported by MultiQC. This zip archive includes example results of both BAM and KMER modes, as well as the resulting MultiQC report. (ZIP) [file pcbi.1008839.s005.zip › example_output/bam_out/DRR177169/report.qc3C.json]

{"mode": "bam", "runtime_info": {"qc3C_version": "qc3C 0.5rc10", "run_timestamp": "2021-02-10 05:01:41.603740"}, "input_args": {"bam_file": "DRR177169.bam", "fasta_file": "GCF_000230535.1_PelSin_1.0_genomic.fna.gz", "enzymes": ["DpnII"], "seed": 12345, "sample_rate": null, "min_mapq": 60, "max_obs": 200000}, "n_parsed_reads": 820354, "n_analysed_reads": 820354, "n_accepted_reads": 570443, "n_skipped_reads": 0, "n_unmapped": 0, "n_low_mapq": 174237, "n_ref_len": 1554, "n_secondary": 0, "n_supplementary": 0, "n_duplicate": 0, "n_weak_mapping": 74616, "n_ref_term": 75, "n_analysed_pairs": 200000, "n_accepted_pairs": 200000, "n_trans_pairs": 116261, "n_cis_pairs": 83739, "n_fully_aligned": 126565, "n_align_term": 273435, "n_no_site_end": 159605, "n_short_inserts": 7057, "classification": {"informative": {"fr": 19958, "rf": 19439, "ffrr": 39243}, "uninformative": {"religation": 347, "dangling_ends": 3501, "self_circle": 646, "ffrr": 952}}, "obs_insert_mean": 217.77244772447725, "obs_insert_median": 215.0, "mean_readlen": 151.0, "unobs_fraction": 0.0, "digest_stats": {"cs_start": 29950, "cs_term": 240395, "cs_full": 1610, "read_thru": 230654, "is_split": 187976, "vestigial": ["GATC"]}, "separation_bins": {"bins": [1000, 5000, 10000], "counts": [76682, 66711, 59476], "vs_all_cis": [91.57262446410871, 79.66538888689858, 71.02544811855886], "vs_accepted": [38.340999999999994, 33.3555, 29.738]}, "digestion": {"cutsites": {"GATC": {"name": "DpnII", "site": "GATC", "site_len": 4}}, "junctions": {"GATCGATC": {"enz5p": "DpnII", "enz3p": "DpnII", "junction": "GATCGATC", "vestigial": "GATC", "junc_len": 8, "vest_len": 4, "pattern": "GATCGATC", "cross": true}}}, "junction_frequency": {"DpnII/DpnII GATCGATC": 230654}, "remnant_frequency": {"DpnII GATC": 240395}, "separation_histogram": {"mid_points": [10.616620164890138, 11.92590458022024, 13.396655229964129, 15.048784781339489, 16.904661611992637, 18.98941265811241, 21.33126361099484, 23.96192106802016, 26.917001812029568, 30.236515031165933, 33.96540400801006, 38.15415461200591, 42.85947883362568, 48.145082614724814, 54.08252837083299, 60.75220388317268, 68.24441067834891, 76.66058663141169, 86.11467934525882, 96.7346889007258, 108.66440086483811, 122.06533302063097, 137.1189221755412, 154.02898065582917, 173.02445574580054, 194.36252943220097, 218.33210042159047, 245.25769557414475, 275.50386371124563, 309.4801112851452, 347.64644673531814, 390.51960859719844, 438.6800616864058, 492.7798560806233, 553.5514553028175, 621.8176532316174, 698.5027140050729, 784.644885742276, 881.4104575075971, 990.1095498364425, 1112.2138526123315, 1249.3765504505132, 1403.4547053602469, 1576.534399727262, 1770.958980030221, 1989.3607836862013, 2234.6967785787137, 2510.288597796047, 2819.8675116150134, 3167.6249456110904, 3558.269228865654, 3997.089340590983, 4490.026518246148, 5043.754696654552, 5665.770867197858, 6364.496580470115, 7149.391966648556, 8031.083817316365, 9021.509462852388, 10134.078393360785, 11383.853811345534, 12787.756574192957, 14364.794287663703, 16136.318652118109, 18126.31454571589, 20361.72475852188, 22872.81477413135, 25693.58253763662, 28862.21875783176, 32421.623975741655, 36419.98940012723, 40911.449373967946, 45956.814305742075, 51624.39398874845, 57990.922455487496, 65142.596888814296, 73176.24465580487, 82200.63426494556, 92337.94799585041, 103725.43613961406, 116517.27524675612, 130886.65554179688, 147028.12576621718, 165160.22719690777, 185528.45250239776, 208408.5694971659, 234110.35479473774, 262981.78790994175, 295413.7625947681, 331845.37919516815, 372769.88968263916, 418741.3758510767, 470382.25109579955, 528391.6873422167, 593555.0812173234, 666754.6876276445, 748981.5647128907, 841348.9918994781, 945107.5427225197], "counts": [0.0, 0.0, 0.0, 0.0, 0.0, 0.0, 0.0, 0.0, 0.0, 0.0, 0.0, 0.0, 0.0, 0.0, 0.0001352735793702349, 8.892744444371437e-05, 7.916455255386977e-05, 8.515545369011998e-05, 6.66575886832059e-05, 7.562889049679779e-05, 7.664803787635956e-05, 0.00015490789527926977, 0.00017648088824352026, 0.0002871750602781369, 0.0002979302479313436, 0.00027217104918311204, 0.0002505389703592493, 0.00023680107528256016, 0.00020835268144909672, 0.00017893239305588843, 0.00011881872320191028, 7.695290652312037e-05, 6.876120993458289e-05, 5.093408732134351e-05, 4.554562156453325e-05, 4.4708543080363564e-05, 4.6245599174265144e-05, 4.188575179773353e-05, 4.290596659871399e-05, 4.171953187765432e-05, 4.04788628176494e-05, 4.252117529987918e-05, 4.001831114343189e-05, 4.0194030272975846e-05, 3.851418694292327e-05, 3.558719064114055e-05, 3.5256244467641086e-05, 3.5376100710703274e-05, 3.492496350098813e-05, 3.0344551862384518e-05, 2.932226680029211e-05, 2.8215027501137398e-05, 2.5418250819768227e-05, 2.6086581233109877e-05, 2.270616739574177e-05, 2.0390217654264213e-05, 1.8844371364741114e-05, 1.772854029719786e-05, 1.6268780297385998e-05, 1.4516032769002236e-05, 1.2892730162755432e-05, 1.128366740536222e-05, 1.0319127435612395e-05, 8.774710389566744e-06, 8.2336162921334e-06, 6.926169575469134e-06, 6.239592858794314e-06, 5.769228274166294e-06, 5.1124560727425816e-06, 4.620616267450913e-06, 4.079347740830694e-06, 3.678266175891047e-06, 3.164238493024804e-06, 2.869178280196991e-06, 2.7909720083179636e-06, 2.3584365440425153e-06, 2.1302779256824447e-06, 1.9415906597167896e-06, 1.7467171451276358e-06, 1.5582092644318563e-06, 1.366855899561722e-06, 1.278710436389145e-06, 1.1000513513112716e-06, 1.0181264910967696e-06, 8.669185950793001e-07, 7.847054221571681e-07, 6.533643671210826e-07, 6.056021078023186e-07, 5.596901753484001e-07, 4.955312559919926e-07, 4.1938996287316817e-07, 3.5910147941176214e-07, 2.983816692065389e-07, 2.6775396630068705e-07, 2.2167162033945084e-07, 1.740400500212994e-07, 1.5974186412668128e-07, 1.312349289703197e-07, 1.219481845370534e-07]}}
