# Supplementary material for: qc3C: Reference-free quality control for Hi-C sequencing data
Source: PLoS Comput Biol. 2021 Oct 11;17(10):e1008839. doi: 10.1371/journal.pcbi.1008839 (PMC8530316; doi:10.1371/journal.pcbi.1008839)
Supplement: S1 Supporting Information — Aside from reporting quality results to the user via the console, an analysis run produces a quality report written to disk in both HTML and JSON formats. The create if either output format can be disabled. The JSON format files can be imported by MultiQC. This zip archive includes example results of both BAM and KMER modes, as well as the resulting MultiQC report. (ZIP) [file pcbi.1008839.s005.zip › example_output/bam_out/DRR177168/report.qc3C.json]

{"mode": "bam", "runtime_info": {"qc3C_version": "qc3C 0.5rc10", "run_timestamp": "2021-02-10 05:01:32.150736"}, "input_args": {"bam_file": "DRR177168.bam", "fasta_file": "GCF_000230535.1_PelSin_1.0_genomic.fna.gz", "enzymes": ["HindIII"], "seed": 12345, "sample_rate": null, "min_mapq": 60, "max_obs": 200000}, "n_parsed_reads": 692429, "n_analysed_reads": 692429, "n_accepted_reads": 528163, "n_skipped_reads": 0, "n_unmapped": 0, "n_low_mapq": 98064, "n_ref_len": 788, "n_secondary": 0, "n_supplementary": 0, "n_duplicate": 0, "n_weak_mapping": 65699, "n_ref_term": 38, "n_analysed_pairs": 200000, "n_accepted_pairs": 200000, "n_trans_pairs": 120270, "n_cis_pairs": 79730, "n_fully_aligned": 138821, "n_align_term": 261179, "n_no_site_end": 184280, "n_short_inserts": 11670, "classification": {"informative": {"fr": 17782, "rf": 15444, "ffrr": 33638}, "uninformative": {"religation": 1490, "dangling_ends": 9089, "self_circle": 2101, "ffrr": 1676}}, "obs_insert_mean": 226.7813692480359, "obs_insert_median": 225.0, "mean_readlen": 151.0, "unobs_fraction": 0.0, "digest_stats": {"cs_start": 26, "cs_term": 215720, "cs_full": 1436, "read_thru": 184162, "is_split": 149876, "vestigial": ["AAGCT"]}, "separation_bins": {"bins": [1000, 5000, 10000], "counts": [68060, 58555, 50948], "vs_all_cis": [85.36310046406622, 73.44161545215101, 63.90066474350934], "vs_accepted": [34.03, 29.2775, 25.474000000000004]}, "digestion": {"cutsites": {"AAGCTT": {"name": "HindIII", "site": "AAGCTT", "site_len": 6}}, "junctions": {"AAGCTAGCTT": {"enz5p": "HindIII", "enz3p": "HindIII", "junction": "AAGCTAGCTT", "vestigial": "AAGCT", "junc_len": 10, "vest_len": 5, "pattern": "AAGCTAGCTT", "cross": true}}}, "junction_frequency": {"HindIII/HindIII AAGCTAGCTT": 184162}, "remnant_frequency": {"HindIII AAGCT": 215720}, "separation_histogram": {"mid_points": [10.616620164890138, 11.92590458022024, 13.396655229964129, 15.048784781339489, 16.904661611992637, 18.98941265811241, 21.33126361099484, 23.96192106802016, 26.917001812029568, 30.236515031165933, 33.96540400801006, 38.15415461200591, 42.85947883362568, 48.145082614724814, 54.08252837083299, 60.75220388317268, 68.24441067834891, 76.66058663141169, 86.11467934525882, 96.7346889007258, 108.66440086483811, 122.06533302063097, 137.1189221755412, 154.02898065582917, 173.02445574580054, 194.36252943220097, 218.33210042159047, 245.25769557414475, 275.50386371124563, 309.4801112851452, 347.64644673531814, 390.51960859719844, 438.6800616864058, 492.7798560806233, 553.5514553028175, 621.8176532316174, 698.5027140050729, 784.644885742276, 881.4104575075971, 990.1095498364425, 1112.2138526123315, 1249.3765504505132, 1403.4547053602469, 1576.534399727262, 1770.958980030221, 1989.3607836862013, 2234.6967785787137, 2510.288597796047, 2819.8675116150134, 3167.6249456110904, 3558.269228865654, 3997.089340590983, 4490.026518246148, 5043.754696654552, 5665.770867197858, 6364.496580470115, 7149.391966648556, 8031.083817316365, 9021.509462852388, 10134.078393360785, 11383.853811345534, 12787.756574192957, 14364.794287663703, 16136.318652118109, 18126.31454571589, 20361.72475852188, 22872.81477413135, 25693.58253763662, 28862.21875783176, 32421.623975741655, 36419.98940012723, 40911.449373967946, 45956.814305742075, 51624.39398874845, 57990.922455487496, 65142.596888814296, 73176.24465580487, 82200.63426494556, 92337.94799585041, 103725.43613961406, 116517.27524675612, 130886.65554179688, 147028.12576621718, 165160.22719690777, 185528.45250239776, 208408.5694971659, 234110.35479473774, 262981.78790994175, 295413.7625947681, 331845.37919516815, 372769.88968263916, 418741.3758510767, 470382.25109579955, 528391.6873422167, 593555.0812173234, 666754.6876276445, 748981.5647128907, 841348.9918994781, 945107.5427225197], "counts": [0.0, 0.0, 0.0, 0.0, 0.0, 0.0, 0.0, 0.0, 0.0, 0.0, 0.0, 0.0, 0.0, 0.0, 1.9592411825746107e-05, 2.5193220819766936e-05, 1.897701826705761e-05, 2.6108334086155684e-05, 4.101535210470851e-05, 3.894665085701448e-05, 0.00013760011897813795, 0.000294177787483289, 0.0004164345231046789, 0.0005541635331169629, 0.000639621038296804, 0.0005948415871374004, 0.0006546414078861745, 0.0005693304654305497, 0.0005452872697759986, 0.000430261254199395, 0.00029565064248993116, 0.00017304992894446352, 7.434200185886685e-05, 4.4677723745159526e-05, 4.29631139014968e-05, 3.4080961288638926e-05, 3.6744367326133736e-05, 3.406081904789314e-05, 3.339367284036147e-05, 3.388940850583291e-05, 3.7261191812011e-05, 3.2982006444459065e-05, 3.44782964302208e-05, 3.472576962341172e-05, 3.596591730988321e-05, 3.3674495053587875e-05, 3.61943275547011e-05, 3.5503780862194514e-05, 3.227402776170951e-05, 3.192727019631051e-05, 3.130074754048902e-05, 2.9454965799418602e-05, 3.0836195757590294e-05, 2.761424453781689e-05, 2.4935875294065273e-05, 2.3049226895849303e-05, 2.1375090528658654e-05, 1.867659270007676e-05, 1.7265653203487043e-05, 1.621823306028877e-05, 1.3672392689428222e-05, 1.2567261996098136e-05, 1.0941685635586122e-05, 9.62371409403879e-06, 8.788012436315312e-06, 7.696014392424934e-06, 6.640067213990388e-06, 5.979821583684922e-06, 5.221347930302445e-06, 4.688067498313194e-06, 4.153992335421554e-06, 3.712335539254244e-06, 3.2689113013012646e-06, 2.8735446969311937e-06, 2.554012404832696e-06, 2.3368768998061604e-06, 1.9741348845371453e-06, 1.7488109891240777e-06, 1.4994413421406452e-06, 1.3802275236874641e-06, 1.1044148056626845e-06, 1.0551276882450178e-06, 8.472032728771872e-07, 7.477775023794198e-07, 6.701249291823992e-07, 5.90906122974578e-07, 5.210045433699315e-07, 4.5664307545866323e-07, 3.9654706045601847e-07, 3.4378773655509735e-07, 2.9246408370092215e-07, 2.536080531466588e-07, 2.1375157467303762e-07, 1.9273585247015303e-07, 1.608652378001816e-07, 1.4338123929432709e-07, 1.241819117362037e-07, 9.795446559098682e-08, 8.844626499803083e-08]}}
