# Supplementary material for: qc3C: Reference-free quality control for Hi-C sequencing data
Source: PLoS Comput Biol. 2021 Oct 11;17(10):e1008839. doi: 10.1371/journal.pcbi.1008839 (PMC8530316; doi:10.1371/journal.pcbi.1008839)
Supplement: S1 Supporting Information — Aside from reporting quality results to the user via the console, an analysis run produces a quality report written to disk in both HTML and JSON formats. The create if either output format can be disabled. The JSON format files can be imported by MultiQC. This zip archive includes example results of both BAM and KMER modes, as well as the resulting MultiQC report. (ZIP) [file pcbi.1008839.s005.zip › example_output/bam_out/DRR177157/report.qc3C.json]

{"mode": "bam", "runtime_info": {"qc3C_version": "qc3C 0.5rc10", "run_timestamp": "2021-02-10 04:59:23.261137"}, "input_args": {"bam_file": "DRR177157.bam", "fasta_file": "GCF_000230535.1_PelSin_1.0_genomic.fna.gz", "enzymes": ["HindIII"], "seed": 12345, "sample_rate": null, "min_mapq": 60, "max_obs": 200000}, "n_parsed_reads": 687468, "n_analysed_reads": 687468, "n_accepted_reads": 523737, "n_skipped_reads": 0, "n_unmapped": 0, "n_low_mapq": 104804, "n_ref_len": 905, "n_secondary": 0, "n_supplementary": 0, "n_duplicate": 0, "n_weak_mapping": 58341, "n_ref_term": 47, "n_analysed_pairs": 200000, "n_accepted_pairs": 200000, "n_trans_pairs": 112227, "n_cis_pairs": 87773, "n_fully_aligned": 190289, "n_align_term": 209711, "n_no_site_end": 230199, "n_short_inserts": 16899, "classification": {"informative": {"fr": 18759, "rf": 16510, "ffrr": 35080}, "uninformative": {"religation": 1680, "dangling_ends": 14068, "self_circle": 1844, "ffrr": 1512}}, "obs_insert_mean": 217.18866739915242, "obs_insert_median": 214.0, "mean_readlen": 127.0, "unobs_fraction": 0.0, "digest_stats": {"cs_start": 64, "cs_term": 169801, "cs_full": 1777, "read_thru": 143363, "is_split": 106651, "vestigial": ["AAGCT"]}, "separation_bins": {"bins": [1000, 5000, 10000], "counts": [70874, 62740, 56677], "vs_all_cis": [80.746926731455, 71.47984004192634, 64.57224886924226], "vs_accepted": [35.437000000000005, 31.369999999999997, 28.3385]}, "digestion": {"cutsites": {"AAGCTT": {"name": "HindIII", "site": "AAGCTT", "site_len": 6}}, "junctions": {"AAGCTAGCTT": {"enz5p": "HindIII", "enz3p": "HindIII", "junction": "AAGCTAGCTT", "vestigial": "AAGCT", "junc_len": 10, "vest_len": 5, "pattern": "AAGCTAGCTT", "cross": true}}}, "junction_frequency": {"HindIII/HindIII AAGCTAGCTT": 143363}, "remnant_frequency": {"HindIII AAGCT": 169801}, "separation_histogram": {"mid_points": [10.616620164890138, 11.92590458022024, 13.396655229964129, 15.048784781339489, 16.904661611992637, 18.98941265811241, 21.33126361099484, 23.96192106802016, 26.917001812029568, 30.236515031165933, 33.96540400801006, 38.15415461200591, 42.85947883362568, 48.145082614724814, 54.08252837083299, 60.75220388317268, 68.24441067834891, 76.66058663141169, 86.11467934525882, 96.7346889007258, 108.66440086483811, 122.06533302063097, 137.1189221755412, 154.02898065582917, 173.02445574580054, 194.36252943220097, 218.33210042159047, 245.25769557414475, 275.50386371124563, 309.4801112851452, 347.64644673531814, 390.51960859719844, 438.6800616864058, 492.7798560806233, 553.5514553028175, 621.8176532316174, 698.5027140050729, 784.644885742276, 881.4104575075971, 990.1095498364425, 1112.2138526123315, 1249.3765504505132, 1403.4547053602469, 1576.534399727262, 1770.958980030221, 1989.3607836862013, 2234.6967785787137, 2510.288597796047, 2819.8675116150134, 3167.6249456110904, 3558.269228865654, 3997.089340590983, 4490.026518246148, 5043.754696654552, 5665.770867197858, 6364.496580470115, 7149.391966648556, 8031.083817316365, 9021.509462852388, 10134.078393360785, 11383.853811345534, 12787.756574192957, 14364.794287663703, 16136.318652118109, 18126.31454571589, 20361.72475852188, 22872.81477413135, 25693.58253763662, 28862.21875783176, 32421.623975741655, 36419.98940012723, 40911.449373967946, 45956.814305742075, 51624.39398874845, 57990.922455487496, 65142.596888814296, 73176.24465580487, 82200.63426494556, 92337.94799585041, 103725.43613961406, 116517.27524675612, 130886.65554179688, 147028.12576621718, 165160.22719690777, 185528.45250239776, 208408.5694971659, 234110.35479473774, 262981.78790994175, 295413.7625947681, 331845.37919516815, 372769.88968263916, 418741.3758510767, 470382.25109579955, 528391.6873422167, 593555.0812173234, 666754.6876276445, 748981.5647128907, 841348.9918994781, 945107.5427225197], "counts": [0.0, 0.0, 0.0, 0.0, 0.0, 0.0, 0.0, 0.0, 0.0, 0.0, 0.0, 0.0, 0.0, 0.0, 3.969760244677363e-06, 8.83485113852944e-06, 6.2919342089441184e-06, 2.1004405310361548e-05, 4.73693774524841e-05, 0.00010098350079123768, 0.00021239409553696246, 0.0004493863007451143, 0.0006372623831509432, 0.0007763794272365374, 0.0009275236030897051, 0.0008825828860974665, 0.000854030724084864, 0.0007480156575300654, 0.0006744669032867025, 0.0005452693252272954, 0.00038319978427111314, 0.0002443712919516658, 0.00012504440763613854, 7.145163427252417e-05, 4.285737292290114e-05, 3.763437564649435e-05, 2.9353273330168132e-05, 3.0235029352781356e-05, 3.0082229737392404e-05, 3.0574342631279843e-05, 3.271919933283179e-05, 3.170474649612122e-05, 3.0059753764622508e-05, 3.1457904770753165e-05, 2.8792301205895276e-05, 2.8437298195353744e-05, 2.810143724485705e-05, 2.7795914842287592e-05, 2.5848321073248762e-05, 2.4705010518726577e-05, 2.3229677981321547e-05, 2.2049084961495276e-05, 1.9747967809699737e-05, 1.9580561432193276e-05, 1.7809844019909073e-05, 1.691718679935529e-05, 1.536023269650602e-05, 1.39679734615668e-05, 1.2993755743475788e-05, 1.1620200920544866e-05, 1.054250371714227e-05, 9.678904751347749e-06, 8.54905050403239e-06, 7.690324078679053e-06, 6.674299225921225e-06, 5.962649919063452e-06, 5.5239293967714565e-06, 5.00522291025254e-06, 4.243724672256868e-06, 3.979797477217701e-06, 3.5782455590679935e-06, 3.3139790168250872e-06, 2.828690919715881e-06, 2.47863488680482e-06, 2.265753554592169e-06, 2.216401758331011e-06, 1.9833430687510257e-06, 1.7094474204987454e-06, 1.5113129457249949e-06, 1.3029619393376514e-06, 1.3082456324908263e-06, 1.1441161243153061e-06, 1.0046372618724984e-06, 9.131920497938605e-07, 7.822713749711478e-07, 7.11327133636325e-07, 6.584534629188925e-07, 5.404475852494299e-07, 4.912892221423294e-07, 4.266780387488495e-07, 3.7637956127829795e-07, 3.576181903656228e-07, 2.8344052186605015e-07, 2.4704090380366916e-07, 2.186535550980225e-07, 1.764557219064938e-07, 1.4891405459021345e-07, 1.2797231419103428e-07, 1.098339276370601e-07]}}
