# Supplementary material for: qc3C: Reference-free quality control for Hi-C sequencing data
Source: PLoS Comput Biol. 2021 Oct 11;17(10):e1008839. doi: 10.1371/journal.pcbi.1008839 (PMC8530316; doi:10.1371/journal.pcbi.1008839)
Supplement: S1 Supporting Information — Aside from reporting quality results to the user via the console, an analysis run produces a quality report written to disk in both HTML and JSON formats. The create if either output format can be disabled. The JSON format files can be imported by MultiQC. This zip archive includes example results of both BAM and KMER modes, as well as the resulting MultiQC report. (ZIP) [file pcbi.1008839.s005.zip › example_output/bam_out/DRR177159/report.qc3C.json]

{"mode": "bam", "runtime_info": {"qc3C_version": "qc3C 0.5rc10", "run_timestamp": "2021-02-10 04:59:41.934790"}, "input_args": {"bam_file": "DRR177159.bam", "fasta_file": "GCF_000230535.1_PelSin_1.0_genomic.fna.gz", "enzymes": ["DpnII"], "seed": 12345, "sample_rate": null, "min_mapq": 60, "max_obs": 200000}, "n_parsed_reads": 824770, "n_analysed_reads": 824770, "n_accepted_reads": 572655, "n_skipped_reads": 0, "n_unmapped": 0, "n_low_mapq": 180078, "n_ref_len": 1581, "n_secondary": 0, "n_supplementary": 0, "n_duplicate": 0, "n_weak_mapping": 70928, "n_ref_term": 84, "n_analysed_pairs": 200000, "n_accepted_pairs": 200000, "n_trans_pairs": 117446, "n_cis_pairs": 82554, "n_fully_aligned": 174752, "n_align_term": 225248, "n_no_site_end": 195898, "n_short_inserts": 6103, "classification": {"informative": {"fr": 20456, "rf": 18978, "ffrr": 39140}, "uninformative": {"religation": 424, "dangling_ends": 3255, "self_circle": 408, "ffrr": 317}}, "obs_insert_mean": 219.03027656477437, "obs_insert_median": 216.0, "mean_readlen": 127.0, "unobs_fraction": 0.0, "digest_stats": {"cs_start": 33470, "cs_term": 204102, "cs_full": 2045, "read_thru": 196491, "is_split": 145894, "vestigial": ["GATC"]}, "separation_bins": {"bins": [1000, 5000, 10000], "counts": [76451, 66315, 59084], "vs_all_cis": [92.60726312474259, 80.32923904353514, 71.57012379775662], "vs_accepted": [38.225500000000004, 33.1575, 29.542]}, "digestion": {"cutsites": {"GATC": {"name": "DpnII", "site": "GATC", "site_len": 4}}, "junctions": {"GATCGATC": {"enz5p": "DpnII", "enz3p": "DpnII", "junction": "GATCGATC", "vestigial": "GATC", "junc_len": 8, "vest_len": 4, "pattern": "GATCGATC", "cross": true}}}, "junction_frequency": {"DpnII/DpnII GATCGATC": 196491}, "remnant_frequency": {"DpnII GATC": 204102}, "separation_histogram": {"mid_points": [10.616620164890138, 11.92590458022024, 13.396655229964129, 15.048784781339489, 16.904661611992637, 18.98941265811241, 21.33126361099484, 23.96192106802016, 26.917001812029568, 30.236515031165933, 33.96540400801006, 38.15415461200591, 42.85947883362568, 48.145082614724814, 54.08252837083299, 60.75220388317268, 68.24441067834891, 76.66058663141169, 86.11467934525882, 96.7346889007258, 108.66440086483811, 122.06533302063097, 137.1189221755412, 154.02898065582917, 173.02445574580054, 194.36252943220097, 218.33210042159047, 245.25769557414475, 275.50386371124563, 309.4801112851452, 347.64644673531814, 390.51960859719844, 438.6800616864058, 492.7798560806233, 553.5514553028175, 621.8176532316174, 698.5027140050729, 784.644885742276, 881.4104575075971, 990.1095498364425, 1112.2138526123315, 1249.3765504505132, 1403.4547053602469, 1576.534399727262, 1770.958980030221, 1989.3607836862013, 2234.6967785787137, 2510.288597796047, 2819.8675116150134, 3167.6249456110904, 3558.269228865654, 3997.089340590983, 4490.026518246148, 5043.754696654552, 5665.770867197858, 6364.496580470115, 7149.391966648556, 8031.083817316365, 9021.509462852388, 10134.078393360785, 11383.853811345534, 12787.756574192957, 14364.794287663703, 16136.318652118109, 18126.31454571589, 20361.72475852188, 22872.81477413135, 25693.58253763662, 28862.21875783176, 32421.623975741655, 36419.98940012723, 40911.449373967946, 45956.814305742075, 51624.39398874845, 57990.922455487496, 65142.596888814296, 73176.24465580487, 82200.63426494556, 92337.94799585041, 103725.43613961406, 116517.27524675612, 130886.65554179688, 147028.12576621718, 165160.22719690777, 185528.45250239776, 208408.5694971659, 234110.35479473774, 262981.78790994175, 295413.7625947681, 331845.37919516815, 372769.88968263916, 418741.3758510767, 470382.25109579955, 528391.6873422167, 593555.0812173234, 666754.6876276445, 748981.5647128907, 841348.9918994781, 945107.5427225197], "counts": [0.0, 0.0, 0.0, 0.0, 0.0, 0.0, 0.0, 0.0, 0.0, 0.0, 0.0, 0.0, 0.0, 0.0, 2.1106870173168545e-06, 0.0, 5.018050095003715e-06, 1.1912383717576568e-05, 1.9883594416868567e-05, 4.0121531592938476e-05, 7.353457315481124e-05, 0.00014495065543209995, 0.0001681646873702052, 0.00021714308549544226, 0.00024674305410456616, 0.00023727372500812046, 0.00024102614694328602, 0.00020292925993510292, 0.00019100909950869232, 0.00014864596590343434, 0.00011328231768495349, 9.149183072673139e-05, 6.79162091500537e-05, 5.466884294200052e-05, 5.361621804917974e-05, 4.479273744685097e-05, 4.003859342386746e-05, 4.800888471737108e-05, 4.170215502507927e-05, 4.1159092661816374e-05, 4.228533170476503e-05, 4.5135101571006536e-05, 4.1399987217644595e-05, 4.1561313699232956e-05, 3.931897236906328e-05, 3.7068054354508475e-05, 3.805559315013567e-05, 3.537828442667911e-05, 3.440892046237245e-05, 3.0559266328142716e-05, 3.102190722786009e-05, 2.8330134886421268e-05, 2.694869783820572e-05, 2.5483862881701495e-05, 2.320995496177114e-05, 2.1827668343778845e-05, 1.9447286212968512e-05, 1.7838173879292967e-05, 1.5601440286806585e-05, 1.4654596419204162e-05, 1.333653953007999e-05, 1.1640296868582108e-05, 1.024316885454403e-05, 9.217662015911447e-06, 8.30646250700705e-06, 7.282414830414909e-06, 6.812301549490482e-06, 5.860045088833214e-06, 5.311621550041531e-06, 4.316547568770501e-06, 4.1529517827552075e-06, 3.7918872628051123e-06, 3.2439495130351857e-06, 3.0580743435043456e-06, 2.5707745122039074e-06, 2.477793831842773e-06, 2.2697274020126184e-06, 1.966386619613347e-06, 1.691167811153107e-06, 1.5011010416668703e-06, 1.4234955695575136e-06, 1.227098859414025e-06, 1.155269574258937e-06, 9.911160413704714e-07, 9.044564042107288e-07, 7.98040266069368e-07, 6.816593151264512e-07, 5.864223324578262e-07, 5.251332992120903e-07, 4.547539772941745e-07, 4.11259566234352e-07, 3.582039042759256e-07, 2.9970697966201774e-07, 2.670197098722765e-07, 2.2462735391948778e-07, 1.8507188223185555e-07, 1.565237128157075e-07, 1.310635035886479e-07, 1.0785767524325624e-07]}}
