# Supplementary material for: qc3C: Reference-free quality control for Hi-C sequencing data
Source: PLoS Comput Biol. 2021 Oct 11;17(10):e1008839. doi: 10.1371/journal.pcbi.1008839 (PMC8530316; doi:10.1371/journal.pcbi.1008839)
Supplement: S1 Supporting Information — Aside from reporting quality results to the user via the console, an analysis run produces a quality report written to disk in both HTML and JSON formats. The create if either output format can be disabled. The JSON format files can be imported by MultiQC. This zip archive includes example results of both BAM and KMER modes, as well as the resulting MultiQC report. (ZIP) [file pcbi.1008839.s005.zip › example_output/bam_out/DRR177166/report.qc3C.json]

{"mode": "bam", "runtime_info": {"qc3C_version": "qc3C 0.5rc10", "run_timestamp": "2021-02-10 05:01:16.731686"}, "input_args": {"bam_file": "DRR177166.bam", "fasta_file": "Homo_sapiens.GRCh37.dna.primary_assembly.fa.gz", "enzymes": ["HindIII"], "seed": 12345, "sample_rate": null, "min_mapq": 60, "max_obs": 200000}, "n_parsed_reads": 764437, "n_analysed_reads": 740835, "n_accepted_reads": 483626, "n_skipped_reads": 0, "n_unmapped": 23602, "n_low_mapq": 87314, "n_ref_len": 0, "n_secondary": 0, "n_supplementary": 149461, "n_duplicate": 0, "n_weak_mapping": 41788, "n_ref_term": 1, "n_analysed_pairs": 200000, "n_accepted_pairs": 200000, "n_trans_pairs": 25643, "n_cis_pairs": 174357, "n_fully_aligned": 233969, "n_align_term": 166031, "n_no_site_end": 243520, "n_short_inserts": 38293, "classification": {"informative": {"fr": 38603, "rf": 31713, "ffrr": 68802}, "uninformative": {"religation": 5338, "dangling_ends": 30482, "self_circle": 2666, "ffrr": 2091}}, "obs_insert_mean": 247.56269554753308, "obs_insert_median": 244.0, "mean_readlen": 127.0, "unobs_fraction": 0.040983606557377095, "digest_stats": {"cs_start": 83, "cs_term": 156480, "cs_full": 1788, "read_thru": 146929, "is_split": 108053, "vestigial": ["AAGCT"]}, "separation_bins": {"bins": [1000, 5000, 10000], "counts": [136064, 120513, 110481], "vs_all_cis": [78.03758954329336, 69.11853266573755, 63.36482045458456], "vs_accepted": [68.03200000000001, 60.2565, 55.240500000000004]}, "digestion": {"cutsites": {"AAGCTT": {"name": "HindIII", "site": "AAGCTT", "site_len": 6}}, "junctions": {"AAGCTAGCTT": {"enz5p": "HindIII", "enz3p": "HindIII", "junction": "AAGCTAGCTT", "vestigial": "AAGCT", "junc_len": 10, "vest_len": 5, "pattern": "AAGCTAGCTT", "cross": true}}}, "junction_frequency": {"HindIII/HindIII AAGCTAGCTT": 146929}, "remnant_frequency": {"HindIII AAGCT": 156480}, "separation_histogram": {"mid_points": [10.616620164890138, 11.92590458022024, 13.396655229964129, 15.048784781339489, 16.904661611992637, 18.98941265811241, 21.33126361099484, 23.96192106802016, 26.917001812029568, 30.236515031165933, 33.96540400801006, 38.15415461200591, 42.85947883362568, 48.145082614724814, 54.08252837083299, 60.75220388317268, 68.24441067834891, 76.66058663141169, 86.11467934525882, 96.7346889007258, 108.66440086483811, 122.06533302063097, 137.1189221755412, 154.02898065582917, 173.02445574580054, 194.36252943220097, 218.33210042159047, 245.25769557414475, 275.50386371124563, 309.4801112851452, 347.64644673531814, 390.51960859719844, 438.6800616864058, 492.7798560806233, 553.5514553028175, 621.8176532316174, 698.5027140050729, 784.644885742276, 881.4104575075971, 990.1095498364425, 1112.2138526123315, 1249.3765504505132, 1403.4547053602469, 1576.534399727262, 1770.958980030221, 1989.3607836862013, 2234.6967785787137, 2510.288597796047, 2819.8675116150134, 3167.6249456110904, 3558.269228865654, 3997.089340590983, 4490.026518246148, 5043.754696654552, 5665.770867197858, 6364.496580470115, 7149.391966648556, 8031.083817316365, 9021.509462852388, 10134.078393360785, 11383.853811345534, 12787.756574192957, 14364.794287663703, 16136.318652118109, 18126.31454571589, 20361.72475852188, 22872.81477413135, 25693.58253763662, 28862.21875783176, 32421.623975741655, 36419.98940012723, 40911.449373967946, 45956.814305742075, 51624.39398874845, 57990.922455487496, 65142.596888814296, 73176.24465580487, 82200.63426494556, 92337.94799585041, 103725.43613961406, 116517.27524675612, 130886.65554179688, 147028.12576621718, 165160.22719690777, 185528.45250239776, 208408.5694971659, 234110.35479473774, 262981.78790994175, 295413.7625947681, 331845.37919516815, 372769.88968263916, 418741.3758510767, 470382.25109579955, 528391.6873422167, 593555.0812173234, 666754.6876276445, 748981.5647128907, 841348.9918994781, 945107.5427225197], "counts": [0.0, 0.0, 0.0, 0.0, 0.0, 0.0, 0.0, 0.0, 0.0, 0.0, 0.0, 0.0, 0.0, 0.0, 0.0, 3.1599150547652297e-06, 2.8130040504768805e-06, 4.173631068587523e-06, 1.4118631485687173e-05, 2.3152718721259287e-05, 6.18326984241932e-05, 0.00021965337125433141, 0.00041254475006913423, 0.0006721903393338334, 0.0009845023335801452, 0.0010525586011800958, 0.0011360105538790236, 0.0010754780094144915, 0.0009402189510157597, 0.0008357564854748953, 0.0006705598818407529, 0.0005123906856671112, 0.00031843590503449277, 0.00016647586087787788, 7.860806509113557e-05, 5.238065508723997e-05, 4.351527198128398e-05, 3.955348738740315e-05, 3.79699198632173e-05, 3.735603551282391e-05, 3.66494383085842e-05, 3.5084348125496513e-05, 3.647604784154428e-05, 3.5475144390208796e-05, 3.0388109624804068e-05, 3.284190800462217e-05, 3.321663060822217e-05, 3.097196894046569e-05, 3.0726008826751366e-05, 2.7655778248569076e-05, 2.6813593992643353e-05, 2.470234945215699e-05, 2.2588976372824714e-05, 2.131432167413784e-05, 1.8748445801174744e-05, 1.710237585947793e-05, 1.5511208845721378e-05, 1.3433822397001393e-05, 1.197317758236294e-05, 1.0159865886843448e-05, 9.201858696838514e-06, 8.476864400577061e-06, 7.350226525973111e-06, 6.471901270842889e-06, 5.8213985609694755e-06, 5.103729552090737e-06, 4.439903227446859e-06, 4.027184687907822e-06, 3.644922425704549e-06, 3.2191068118067515e-06, 2.7532482508549426e-06, 2.4478548778410313e-06, 2.293294733366751e-06, 2.068795489585673e-06, 1.8207072338671094e-06, 1.6345734667617684e-06, 1.589790697316085e-06, 1.366990616891058e-06, 1.219687686287073e-06, 1.1474766720611237e-06, 1.0522559137969514e-06, 9.641125375530795e-07, 8.273664122810427e-07, 7.965881274302204e-07, 6.777479664261682e-07, 6.232993239693808e-07, 5.48037080884336e-07, 5.092836633985657e-07, 4.438410070963809e-07, 4.026344307455296e-07, 3.414366593163881e-07, 2.9722813782213006e-07, 2.603797453031864e-07, 2.3276281306365864e-07, 2.0192632474753293e-07, 1.6747328695439113e-07, 1.443027846784869e-07, 1.2458160146130124e-07, 1.0596179416908739e-07]}}
