# Supplementary material for: qc3C: Reference-free quality control for Hi-C sequencing data
Source: PLoS Comput Biol. 2021 Oct 11;17(10):e1008839. doi: 10.1371/journal.pcbi.1008839 (PMC8530316; doi:10.1371/journal.pcbi.1008839)
Supplement: S1 Supporting Information — Aside from reporting quality results to the user via the console, an analysis run produces a quality report written to disk in both HTML and JSON formats. The create if either output format can be disabled. The JSON format files can be imported by MultiQC. This zip archive includes example results of both BAM and KMER modes, as well as the resulting MultiQC report. (ZIP) [file pcbi.1008839.s005.zip › example_output/bam_out/DRR177161/report.qc3C.json]

{"mode": "bam", "runtime_info": {"qc3C_version": "qc3C 0.5rc10", "run_timestamp": "2021-02-10 05:00:08.509041"}, "input_args": {"bam_file": "DRR177161.bam", "fasta_file": "GCF_000230535.1_PelSin_1.0_genomic.fna.gz", "enzymes": ["Sau3AI", "MluCI"], "seed": 12345, "sample_rate": null, "min_mapq": 60, "max_obs": 200000}, "n_parsed_reads": 603551, "n_analysed_reads": 603551, "n_accepted_reads": 476113, "n_skipped_reads": 0, "n_unmapped": 0, "n_low_mapq": 114035, "n_ref_len": 1160, "n_secondary": 0, "n_supplementary": 0, "n_duplicate": 0, "n_weak_mapping": 12570, "n_ref_term": 78, "n_analysed_pairs": 200000, "n_accepted_pairs": 200000, "n_trans_pairs": 64074, "n_cis_pairs": 135926, "n_fully_aligned": 356490, "n_align_term": 43510, "n_no_site_end": 371703, "n_short_inserts": 112261, "classification": {"informative": {"fr": 88674, "rf": 5792, "ffrr": 12175}, "uninformative": {"religation": 21988, "dangling_ends": 27969, "self_circle": 1265, "ffrr": 51}}, "obs_insert_mean": 511.307051303137, "obs_insert_median": 509.0, "mean_readlen": 127.0, "unobs_fraction": 0.5324165029469548, "digest_stats": {"cs_start": 3983, "cs_term": 28297, "cs_full": 3254, "read_thru": 20435, "is_split": 12903, "vestigial": ["AATT", "GATC"]}, "separation_bins": {"bins": [1000, 5000, 10000], "counts": [23665, 16059, 13324], "vs_all_cis": [17.410208495799186, 11.814516722334211, 9.80239247826023], "vs_accepted": [11.8325, 8.0295, 6.662]}, "digestion": {"cutsites": {"GATC": {"name": "Sau3AI", "site": "GATC", "site_len": 4}, "AATT": {"name": "MluCI", "site": "AATT", "site_len": 4}}, "junctions": {"GATCGATC": {"enz5p": "Sau3AI", "enz3p": "Sau3AI", "junction": "GATCGATC", "vestigial": "GATC", "junc_len": 8, "vest_len": 4, "pattern": "GATCGATC", "cross": true}, "GATCAATT": {"enz5p": "Sau3AI", "enz3p": "MluCI", "junction": "GATCAATT", "vestigial": "GATC", "junc_len": 8, "vest_len": 4, "pattern": "GATCAATT", "cross": false}, "AATTGATC": {"enz5p": "MluCI", "enz3p": "Sau3AI", "junction": "AATTGATC", "vestigial": "AATT", "junc_len": 8, "vest_len": 4, "pattern": "AATTGATC", "cross": false}, "AATTAATT": {"enz5p": "MluCI", "enz3p": "MluCI", "junction": "AATTAATT", "vestigial": "AATT", "junc_len": 8, "vest_len": 4, "pattern": "AATTAATT", "cross": true}}}, "junction_frequency": {"Sau3AI/Sau3AI GATCGATC": 20422, "Sau3AI/MluCI GATCAATT": 6, "MluCI/Sau3AI AATTGATC": 7, "MluCI/MluCI AATTAATT": 0}, "remnant_frequency": {"MluCI AATT": 2348, "Sau3AI GATC": 25949}, "separation_histogram": {"mid_points": [10.616620164890138, 11.92590458022024, 13.396655229964129, 15.048784781339489, 16.904661611992637, 18.98941265811241, 21.33126361099484, 23.96192106802016, 26.917001812029568, 30.236515031165933, 33.96540400801006, 38.15415461200591, 42.85947883362568, 48.145082614724814, 54.08252837083299, 60.75220388317268, 68.24441067834891, 76.66058663141169, 86.11467934525882, 96.7346889007258, 108.66440086483811, 122.06533302063097, 137.1189221755412, 154.02898065582917, 173.02445574580054, 194.36252943220097, 218.33210042159047, 245.25769557414475, 275.50386371124563, 309.4801112851452, 347.64644673531814, 390.51960859719844, 438.6800616864058, 492.7798560806233, 553.5514553028175, 621.8176532316174, 698.5027140050729, 784.644885742276, 881.4104575075971, 990.1095498364425, 1112.2138526123315, 1249.3765504505132, 1403.4547053602469, 1576.534399727262, 1770.958980030221, 1989.3607836862013, 2234.6967785787137, 2510.288597796047, 2819.8675116150134, 3167.6249456110904, 3558.269228865654, 3997.089340590983, 4490.026518246148, 5043.754696654552, 5665.770867197858, 6364.496580470115, 7149.391966648556, 8031.083817316365, 9021.509462852388, 10134.078393360785, 11383.853811345534, 12787.756574192957, 14364.794287663703, 16136.318652118109, 18126.31454571589, 20361.72475852188, 22872.81477413135, 25693.58253763662, 28862.21875783176, 32421.623975741655, 36419.98940012723, 40911.449373967946, 45956.814305742075, 51624.39398874845, 57990.922455487496, 65142.596888814296, 73176.24465580487, 82200.63426494556, 92337.94799585041, 103725.43613961406, 116517.27524675612, 130886.65554179688, 147028.12576621718, 165160.22719690777, 185528.45250239776, 208408.5694971659, 234110.35479473774, 262981.78790994175, 295413.7625947681, 331845.37919516815, 372769.88968263916, 418741.3758510767, 470382.25109579955, 528391.6873422167, 593555.0812173234, 666754.6876276445, 748981.5647128907, 841348.9918994781, 945107.5427225197], "counts": [0.0, 0.0, 0.0, 0.0, 0.0, 0.0, 0.0, 0.0, 0.0, 0.0, 0.0, 0.0, 0.0, 0.0, 2.8539639572254284e-05, 3.705102578389472e-05, 5.5600558370232154e-05, 5.956353158041882e-05, 8.065676437139827e-05, 8.177435010696563e-05, 0.00011126659262378007, 0.0001422543819156068, 0.00017353958814153768, 0.00021294231144760494, 0.0002839749919546405, 0.00033519006074555916, 0.00042593657001756496, 0.0005918384068349142, 0.0006351774583046854, 0.000838711585910062, 0.0011354900119256311, 0.0015350194819794098, 0.0018394425623692223, 0.001953331894745627, 0.0018110341069865238, 0.001439591310730212, 0.0010802771797184495, 0.000647840377291542, 0.00033410784546852423, 0.00014296542587634113, 5.7592412038594054e-05, 2.5737768074258296e-05, 2.1720717636310083e-05, 1.8438653900746808e-05, 1.757644699811627e-05, 1.538819317093825e-05, 1.2576420887078871e-05, 1.3219659750126286e-05, 1.1791147395513034e-05, 1.0192112103807091e-05, 8.675542897870249e-06, 7.723099162109656e-06, 6.07311045277319e-06, 6.133174891613971e-06, 5.3236324656505565e-06, 4.981694498148256e-06, 3.97600929057184e-06, 3.659622345710131e-06, 3.1295330359327933e-06, 2.494034863238021e-06, 2.1524342540290103e-06, 1.9865383992894816e-06, 1.7281527342613896e-06, 1.4906008681689758e-06, 1.1495549274538928e-06, 9.980832086346116e-07, 8.154035802791791e-07, 7.634303214019937e-07, 5.70432787974891e-07, 5.693002327194251e-07, 5.244581798896196e-07, 4.3072484800620064e-07, 4.044288754754074e-07, 2.8652801995048317e-07, 2.90559783607851e-07, 2.7346952144200004e-07, 2.0741306729861534e-07, 1.971603594905499e-07, 1.3720825347317504e-07, 1.7546697744312652e-07, 1.5123575260404656e-07, 1.4151137352885323e-07, 1.2116399296961197e-07, 1.242165436065847e-07, 1.0156669657449349e-07, 9.041620546943451e-08, 7.581980935636363e-08, 6.920779156623907e-08, 6.335144043829485e-08, 5.3101772446113316e-08, 5.158513748074558e-08, 4.0853567804853056e-08, 3.527467401265366e-08, 3.176718702092115e-08, 2.892973552445778e-08, 2.343874882613907e-08, 1.897646765994248e-08, 1.7810412228897347e-08, 1.5446811867915054e-08]}}
