# Supplementary material for: qc3C: Reference-free quality control for Hi-C sequencing data
Source: PLoS Comput Biol. 2021 Oct 11;17(10):e1008839. doi: 10.1371/journal.pcbi.1008839 (PMC8530316; doi:10.1371/journal.pcbi.1008839)
Supplement: S1 Supporting Information — Aside from reporting quality results to the user via the console, an analysis run produces a quality report written to disk in both HTML and JSON formats. The create if either output format can be disabled. The JSON format files can be imported by MultiQC. This zip archive includes example results of both BAM and KMER modes, as well as the resulting MultiQC report. (ZIP) [file pcbi.1008839.s005.zip › example_output/bam_out/DRR177171/report.qc3C.json]

{"mode": "bam", "runtime_info": {"qc3C_version": "qc3C 0.5rc10", "run_timestamp": "2021-02-10 05:02:05.046248"}, "input_args": {"bam_file": "DRR177171.bam", "fasta_file": "GCF_000230535.1_PelSin_1.0_genomic.fna.gz", "enzymes": ["Sau3AI", "MluCI"], "seed": 12345, "sample_rate": null, "min_mapq": 60, "max_obs": 200000}, "n_parsed_reads": 617844, "n_analysed_reads": 617844, "n_accepted_reads": 481062, "n_skipped_reads": 0, "n_unmapped": 0, "n_low_mapq": 118971, "n_ref_len": 1346, "n_secondary": 0, "n_supplementary": 0, "n_duplicate": 0, "n_weak_mapping": 16767, "n_ref_term": 127, "n_analysed_pairs": 200000, "n_accepted_pairs": 200000, "n_trans_pairs": 73334, "n_cis_pairs": 126666, "n_fully_aligned": 328294, "n_align_term": 71706, "n_no_site_end": 367309, "n_short_inserts": 107007, "classification": {"informative": {"fr": 69033, "rf": 5168, "ffrr": 10694}, "uninformative": {"religation": 24835, "dangling_ends": 40702, "self_circle": 988, "ffrr": 81}}, "obs_insert_mean": 485.25729088039526, "obs_insert_median": 486.0, "mean_readlen": 151.0, "unobs_fraction": 0.411522633744856, "digest_stats": {"cs_start": 3908, "cs_term": 32691, "cs_full": 2820, "read_thru": 20784, "is_split": 14756, "vestigial": ["AATT", "GATC"]}, "separation_bins": {"bins": [1000, 5000, 10000], "counts": [19659, 14415, 12409], "vs_all_cis": [15.520344843920231, 11.380323054331864, 9.796630508581625], "vs_accepted": [9.8295, 7.2075, 6.2045]}, "digestion": {"cutsites": {"GATC": {"name": "Sau3AI", "site": "GATC", "site_len": 4}, "AATT": {"name": "MluCI", "site": "AATT", "site_len": 4}}, "junctions": {"GATCGATC": {"enz5p": "Sau3AI", "enz3p": "Sau3AI", "junction": "GATCGATC", "vestigial": "GATC", "junc_len": 8, "vest_len": 4, "pattern": "GATCGATC", "cross": true}, "GATCAATT": {"enz5p": "Sau3AI", "enz3p": "MluCI", "junction": "GATCAATT", "vestigial": "GATC", "junc_len": 8, "vest_len": 4, "pattern": "GATCAATT", "cross": false}, "AATTGATC": {"enz5p": "MluCI", "enz3p": "Sau3AI", "junction": "AATTGATC", "vestigial": "AATT", "junc_len": 8, "vest_len": 4, "pattern": "AATTGATC", "cross": false}, "AATTAATT": {"enz5p": "MluCI", "enz3p": "MluCI", "junction": "AATTAATT", "vestigial": "AATT", "junc_len": 8, "vest_len": 4, "pattern": "AATTAATT", "cross": true}}}, "junction_frequency": {"Sau3AI/Sau3AI GATCGATC": 20738, "Sau3AI/MluCI GATCAATT": 23, "MluCI/Sau3AI AATTGATC": 23, "MluCI/MluCI AATTAATT": 0}, "remnant_frequency": {"MluCI AATT": 2261, "Sau3AI GATC": 30430}, "separation_histogram": {"mid_points": [10.616620164890138, 11.92590458022024, 13.396655229964129, 15.048784781339489, 16.904661611992637, 18.98941265811241, 21.33126361099484, 23.96192106802016, 26.917001812029568, 30.236515031165933, 33.96540400801006, 38.15415461200591, 42.85947883362568, 48.145082614724814, 54.08252837083299, 60.75220388317268, 68.24441067834891, 76.66058663141169, 86.11467934525882, 96.7346889007258, 108.66440086483811, 122.06533302063097, 137.1189221755412, 154.02898065582917, 173.02445574580054, 194.36252943220097, 218.33210042159047, 245.25769557414475, 275.50386371124563, 309.4801112851452, 347.64644673531814, 390.51960859719844, 438.6800616864058, 492.7798560806233, 553.5514553028175, 621.8176532316174, 698.5027140050729, 784.644885742276, 881.4104575075971, 990.1095498364425, 1112.2138526123315, 1249.3765504505132, 1403.4547053602469, 1576.534399727262, 1770.958980030221, 1989.3607836862013, 2234.6967785787137, 2510.288597796047, 2819.8675116150134, 3167.6249456110904, 3558.269228865654, 3997.089340590983, 4490.026518246148, 5043.754696654552, 5665.770867197858, 6364.496580470115, 7149.391966648556, 8031.083817316365, 9021.509462852388, 10134.078393360785, 11383.853811345534, 12787.756574192957, 14364.794287663703, 16136.318652118109, 18126.31454571589, 20361.72475852188, 22872.81477413135, 25693.58253763662, 28862.21875783176, 32421.623975741655, 36419.98940012723, 40911.449373967946, 45956.814305742075, 51624.39398874845, 57990.922455487496, 65142.596888814296, 73176.24465580487, 82200.63426494556, 92337.94799585041, 103725.43613961406, 116517.27524675612, 130886.65554179688, 147028.12576621718, 165160.22719690777, 185528.45250239776, 208408.5694971659, 234110.35479473774, 262981.78790994175, 295413.7625947681, 331845.37919516815, 372769.88968263916, 418741.3758510767, 470382.25109579955, 528391.6873422167, 593555.0812173234, 666754.6876276445, 748981.5647128907, 841348.9918994781, 945107.5427225197], "counts": [0.0, 0.0, 0.0, 0.0, 0.0, 0.0, 0.0, 0.0, 0.0, 0.0, 0.0, 0.0, 0.0, 0.0, 7.668246527167866e-06, 7.96412019362909e-06, 1.2153908466284652e-05, 2.5245716215544442e-05, 2.327676446858301e-05, 5.001699589378767e-05, 6.551665828784534e-05, 9.003400865407916e-05, 0.00015223389356917608, 0.0001736642106526471, 0.00025686520821784054, 0.0003204158946137382, 0.0004758205457172975, 0.0006126870477412301, 0.0008188875328164235, 0.001101519339644755, 0.0014368851712557645, 0.0019141919319603708, 0.002385501985096782, 0.0025789095618433963, 0.0022341004478387294, 0.0014382668426485136, 0.0006436962899480954, 0.00020780528832563795, 7.230270161404204e-05, 3.232209814197558e-05, 2.131609382335447e-05, 1.9861081848594598e-05, 1.6400143027114785e-05, 1.6221838584659855e-05, 1.2684596654212385e-05, 1.3689401852246094e-05, 1.2124651572382679e-05, 1.0766013174950234e-05, 9.118345396163562e-06, 8.968294691588358e-06, 8.19738719469861e-06, 6.588444975556243e-06, 6.157620059700508e-06, 5.289750048218965e-06, 4.4406258186050565e-06, 3.877090706143958e-06, 3.0550602364773183e-06, 2.7885128793150538e-06, 2.405759680780683e-06, 2.168925643350563e-06, 1.8822364822168664e-06, 1.7566725033047037e-06, 1.2799235460281258e-06, 1.1265567911962901e-06, 1.1287142343707555e-06, 8.825932230887921e-07, 7.313033383240836e-07, 6.725384956739838e-07, 5.987039143914941e-07, 5.713494747603466e-07, 4.289142024528566e-07, 3.936523591094731e-07, 3.353951282213041e-07, 3.186572423727176e-07, 2.908249166224718e-07, 2.4510304986943484e-07, 2.2197269105348133e-07, 1.875130498024662e-07, 2.0510306326743334e-07, 1.8058672594430026e-07, 1.6194745591521079e-07, 1.468085091166161e-07, 1.2693025309918079e-07, 9.332568674866542e-08, 1.024528336586284e-07, 7.793886780484863e-08, 8.355407110235908e-08, 7.700940177342822e-08, 6.598119656213292e-08, 5.665456800570365e-08, 5.062017297708531e-08, 4.407244948869788e-08, 3.820535371053065e-08, 3.322611339746598e-08, 2.736583084104705e-08, 2.705678761682552e-08, 2.3717220875657133e-08, 2.135988805513157e-08, 1.6747734063661266e-08]}}
