# Supplementary material for: qc3C: Reference-free quality control for Hi-C sequencing data
Source: PLoS Comput Biol. 2021 Oct 11;17(10):e1008839. doi: 10.1371/journal.pcbi.1008839 (PMC8530316; doi:10.1371/journal.pcbi.1008839)
Supplement: S1 Supporting Information — Aside from reporting quality results to the user via the console, an analysis run produces a quality report written to disk in both HTML and JSON formats. The create if either output format can be disabled. The JSON format files can be imported by MultiQC. This zip archive includes example results of both BAM and KMER modes, as well as the resulting MultiQC report. (ZIP) [file pcbi.1008839.s005.zip › example_output/bam_out/DRR177170/report.qc3C.json]

{"mode": "bam", "runtime_info": {"qc3C_version": "qc3C 0.5rc10", "run_timestamp": "2021-02-10 05:01:51.036925"}, "input_args": {"bam_file": "DRR177170.bam", "fasta_file": "GCF_000230535.1_PelSin_1.0_genomic.fna.gz", "enzymes": ["DpnII"], "seed": 12345, "sample_rate": null, "min_mapq": 60, "max_obs": 200000}, "n_parsed_reads": 848687, "n_analysed_reads": 848687, "n_accepted_reads": 578175, "n_skipped_reads": 0, "n_unmapped": 0, "n_low_mapq": 189190, "n_ref_len": 1810, "n_secondary": 0, "n_supplementary": 0, "n_duplicate": 0, "n_weak_mapping": 79975, "n_ref_term": 112, "n_analysed_pairs": 200000, "n_accepted_pairs": 200000, "n_trans_pairs": 114334, "n_cis_pairs": 85666, "n_fully_aligned": 137841, "n_align_term": 262159, "n_no_site_end": 175408, "n_short_inserts": 17441, "classification": {"informative": {"fr": 18210, "rf": 16750, "ffrr": 34734}, "uninformative": {"religation": 424, "dangling_ends": 11561, "self_circle": 2307, "ffrr": 2104}}, "obs_insert_mean": 213.10605162928482, "obs_insert_median": 210.0, "mean_readlen": 151.0, "unobs_fraction": 0.0, "digest_stats": {"cs_start": 14194, "cs_term": 224592, "cs_full": 1547, "read_thru": 214869, "is_split": 174138, "vestigial": ["GATC"]}, "separation_bins": {"bins": [1000, 5000, 10000], "counts": [68225, 56174, 47429], "vs_all_cis": [79.64069759297738, 65.57327294375833, 55.365022295893354], "vs_accepted": [34.112500000000004, 28.087, 23.7145]}, "digestion": {"cutsites": {"GATC": {"name": "DpnII", "site": "GATC", "site_len": 4}}, "junctions": {"GATCGATC": {"enz5p": "DpnII", "enz3p": "DpnII", "junction": "GATCGATC", "vestigial": "GATC", "junc_len": 8, "vest_len": 4, "pattern": "GATCGATC", "cross": true}}}, "junction_frequency": {"DpnII/DpnII GATCGATC": 214869}, "remnant_frequency": {"DpnII GATC": 224592}, "separation_histogram": {"mid_points": [10.616620164890138, 11.92590458022024, 13.396655229964129, 15.048784781339489, 16.904661611992637, 18.98941265811241, 21.33126361099484, 23.96192106802016, 26.917001812029568, 30.236515031165933, 33.96540400801006, 38.15415461200591, 42.85947883362568, 48.145082614724814, 54.08252837083299, 60.75220388317268, 68.24441067834891, 76.66058663141169, 86.11467934525882, 96.7346889007258, 108.66440086483811, 122.06533302063097, 137.1189221755412, 154.02898065582917, 173.02445574580054, 194.36252943220097, 218.33210042159047, 245.25769557414475, 275.50386371124563, 309.4801112851452, 347.64644673531814, 390.51960859719844, 438.6800616864058, 492.7798560806233, 553.5514553028175, 621.8176532316174, 698.5027140050729, 784.644885742276, 881.4104575075971, 990.1095498364425, 1112.2138526123315, 1249.3765504505132, 1403.4547053602469, 1576.534399727262, 1770.958980030221, 1989.3607836862013, 2234.6967785787137, 2510.288597796047, 2819.8675116150134, 3167.6249456110904, 3558.269228865654, 3997.089340590983, 4490.026518246148, 5043.754696654552, 5665.770867197858, 6364.496580470115, 7149.391966648556, 8031.083817316365, 9021.509462852388, 10134.078393360785, 11383.853811345534, 12787.756574192957, 14364.794287663703, 16136.318652118109, 18126.31454571589, 20361.72475852188, 22872.81477413135, 25693.58253763662, 28862.21875783176, 32421.623975741655, 36419.98940012723, 40911.449373967946, 45956.814305742075, 51624.39398874845, 57990.922455487496, 65142.596888814296, 73176.24465580487, 82200.63426494556, 92337.94799585041, 103725.43613961406, 116517.27524675612, 130886.65554179688, 147028.12576621718, 165160.22719690777, 185528.45250239776, 208408.5694971659, 234110.35479473774, 262981.78790994175, 295413.7625947681, 331845.37919516815, 372769.88968263916, 418741.3758510767, 470382.25109579955, 528391.6873422167, 593555.0812173234, 666754.6876276445, 748981.5647128907, 841348.9918994781, 945107.5427225197], "counts": [0.0, 0.0, 0.0, 0.0, 0.0, 0.0, 0.0, 0.0, 0.0, 0.0, 0.0, 0.0, 0.0, 0.0, 0.0002662198655440115, 0.00023699294035242892, 0.0001903531043419917, 0.00018075221871630335, 0.00014456609734629097, 0.00016674385377857267, 0.00023510968451803544, 0.0004265780863395645, 0.0006458054688570486, 0.0008475994613584162, 0.0008565283889290843, 0.0007145949119340137, 0.0007908404965585074, 0.0006713552296366051, 0.0006243699729780607, 0.0004946095194118196, 0.0003194886038404074, 0.00019293552440301044, 0.0001189446596447567, 8.106235663639085e-05, 5.8864614511033866e-05, 4.979076412384045e-05, 5.5638082771529646e-05, 5.118545483492141e-05, 4.642580110694884e-05, 4.8326442425080334e-05, 5.0320859306753025e-05, 4.618273663431228e-05, 4.466074551178416e-05, 4.41522995034632e-05, 4.150563646652106e-05, 4.2553864482993597e-05, 4.2338808825185254e-05, 3.967436454310892e-05, 3.647041514199484e-05, 3.827631092596727e-05, 3.739029429858891e-05, 3.2391654373038885e-05, 3.0041038502750507e-05, 2.9340017170078073e-05, 2.7781213055593818e-05, 2.5207510207637824e-05, 2.3091202042076394e-05, 1.9558658304804564e-05, 1.8059390816245774e-05, 1.4869651200590597e-05, 1.3332282554115166e-05, 1.1555376396196014e-05, 1.0218945526202054e-05, 8.895797087227077e-06, 7.763894866771992e-06, 6.922169465028515e-06, 6.294740535147011e-06, 5.253970082885534e-06, 4.6621604962656e-06, 4.173698315106085e-06, 3.837357248036329e-06, 3.259955320268545e-06, 2.982150760907936e-06, 2.5499074271950114e-06, 2.2083633608748368e-06, 1.9775510311190787e-06, 1.667245690485144e-06, 1.4986937598556744e-06, 1.29429913181757e-06, 1.1501172850263422e-06, 1.034071693031592e-06, 8.58514804088064e-07, 7.546911372052012e-07, 6.377539750649524e-07, 6.132506249589132e-07, 5.272253395428037e-07, 4.3281373186771866e-07, 3.66361761574569e-07, 3.100169536896444e-07, 2.596707896677508e-07, 2.1780419680746246e-07, 1.9880452707358479e-07, 1.838830331020536e-07, 1.5078829939709951e-07, 1.278506076102752e-07, 1.1836062675085159e-07, 9.206914491863948e-08, 8.60787089550852e-08, 7.284868086304777e-08]}}
