# Supplementary material for: qc3C: Reference-free quality control for Hi-C sequencing data
Source: PLoS Comput Biol. 2021 Oct 11;17(10):e1008839. doi: 10.1371/journal.pcbi.1008839 (PMC8530316; doi:10.1371/journal.pcbi.1008839)
Supplement: S1 Supporting Information — Aside from reporting quality results to the user via the console, an analysis run produces a quality report written to disk in both HTML and JSON formats. The create if either output format can be disabled. The JSON format files can be imported by MultiQC. This zip archive includes example results of both BAM and KMER modes, as well as the resulting MultiQC report. (ZIP) [file pcbi.1008839.s005.zip › example_output/bam_out/DRR177164/qc3C.log]

DEBUG    | 2021-02-10 05:00:37,707 |    main | qc3C 0.5rc10
DEBUG    | 2021-02-10 05:00:37,707 |    main | 3.8.5 | packaged by conda-forge | (default, Aug 29 2020, 01:22:49)  [GCC 7.5.0]
DEBUG    | 2021-02-10 05:00:37,707 |    main | Command line: /home/ubuntu/miniconda3/envs/qc3c/bin/qc3C bam -e DpnII -e HinfI -t4 -s 12345 -M 200000 -f GCF_000230535.1_PelSin_1.0_genomic.fna.gz -b DRR177164.bam -o bam_out/DRR177164
INFO     | 2021-02-10 05:00:37,709 | qc3C.ligation | Loading cached cut-site database
INFO     | 2021-02-10 05:00:38,521 | qc3C.bam_based | Accepting all usable reads
INFO     | 2021-02-10 05:00:38,521 | qc3C.utils | Random seed was 12345
INFO     | 2021-02-10 05:00:38,522 | qc3C.bam_based | Beginning analysis...
INFO     | 2021-02-10 05:00:47,480 | qc3C.bam_based | Reached user-defined observation limit [200000]
INFO     | 2021-02-10 05:00:47,487 | qc3C.bam_based | Number of parsed reads: 879,163
INFO     | 2021-02-10 05:00:47,487 | qc3C.bam_based | Number of analysed reads: 865,654 (98.46% of all)
INFO     | 2021-02-10 05:00:47,487 | qc3C.bam_based | Number of reads filtered [unmapped]: 13,509 (1.561% of analysed)
INFO     | 2021-02-10 05:00:47,487 | qc3C.bam_based | Number of reads filtered [low mapq]: 186,194 (21.51% of analysed)
INFO     | 2021-02-10 05:00:47,487 | qc3C.bam_based | Number of reads filtered [ref length]: 1,811 (0.2092% of analysed)
INFO     | 2021-02-10 05:00:47,487 | qc3C.bam_based | Number of reads filtered [secondary]: 0 (0.000% of analysed)
INFO     | 2021-02-10 05:00:47,488 | qc3C.bam_based | Number of reads filtered [supplementary]: 166,575 (19.24% of analysed)
INFO     | 2021-02-10 05:00:47,488 | qc3C.bam_based | Number of reads filtered [weak mapping]: 33,801 (3.905% of analysed)
INFO     | 2021-02-10 05:00:47,488 | qc3C.bam_based | Number of reads filtered [ref terminated]: 88 (0.01017% of analysed)
INFO     | 2021-02-10 05:00:47,488 | qc3C.bam_based | Number of reads filtered [duplicate]: 0 (0.000% of analysed)
INFO     | 2021-02-10 05:00:47,488 | qc3C.bam_based | Number of accepted reads: 523,634 (60.49% of analysed)
INFO     | 2021-02-10 05:00:47,488 | qc3C.bam_based | Number of pairs analysed from accepted read pool: 200,000
INFO     | 2021-02-10 05:00:47,488 | qc3C.bam_based | Number of pairs accepted: 200,000
INFO     | 2021-02-10 05:00:47,488 | qc3C.bam_based | Number of pairs trans-mapping: 101,875 (50.94% of pairs)
INFO     | 2021-02-10 05:00:47,488 | qc3C.bam_based | Number of pairs cis-mapping: 98,125 (49.06% of pairs)
INFO     | 2021-02-10 05:00:47,488 | qc3C.bam_based | Number of paired reads that fully align: 254,384 (63.60% of paired)
INFO     | 2021-02-10 05:00:47,488 | qc3C.bam_based | Number of paired reads whose alignment terminates early: 145,616 (36.40% of paired)
INFO     | 2021-02-10 05:00:47,488 | qc3C.bam_based | Number of paired reads not ending in cut-site remnant: 271,877 (67.97% of paired)
INFO     | 2021-02-10 05:00:47,488 | qc3C.bam_based | Number of short-range cis-mapping pairs: 12,505 (12.74% of cis)
INFO     | 2021-02-10 05:00:47,488 | qc3C.bam_based | Number of pairs [dangling end]: 4,728  (4.818% of cis)
INFO     | 2021-02-10 05:00:47,488 | qc3C.bam_based | Number of pairs [self-circle]: 130  (0.1325% of cis)
INFO     | 2021-02-10 05:00:47,488 | qc3C.bam_based | Number of pairs [invalid FF/RR]: 355  (0.3618% of cis)
INFO     | 2021-02-10 05:00:47,488 | qc3C.bam_based | Number of pairs [religation]: 2,262  (2.305% of cis)
INFO     | 2021-02-10 05:00:47,488 | qc3C.bam_based | Number of pairs [valid FF/RR]: 44,537  (45.39% of cis)
INFO     | 2021-02-10 05:00:47,488 | qc3C.bam_based | Number of pairs [valid RF]: 21,414  (21.82% of cis)
INFO     | 2021-02-10 05:00:47,488 | qc3C.bam_based | Number of pairs [valid FR]: 26,961  (27.48% of cis)
INFO     | 2021-02-10 05:00:47,488 | qc3C.bam_based | Number of uninformative pairs: 7,475  (7.618% of cis)
INFO     | 2021-02-10 05:00:47,489 | qc3C.bam_based | Number of informative pairs: 92,912  (94.69% of cis)
INFO     | 2021-02-10 05:00:47,493 | qc3C.bam_based | Estimated insert size mean and median: 319nt 315nt
INFO     | 2021-02-10 05:00:47,493 | qc3C.bam_based | Observed mean read length for paired reads: 127nt
INFO     | 2021-02-10 05:00:47,497 | qc3C.bam_based | For observed insert size of 315nt, estimated unobserved fraction: 0.2444
INFO     | 2021-02-10 05:00:47,497 | qc3C.bam_based | The enzyme DpnII has cut-site GATC
INFO     | 2021-02-10 05:00:47,497 | qc3C.bam_based | The enzyme HinfI has cut-site GANTC
INFO     | 2021-02-10 05:00:47,497 | qc3C.bam_based | The enzymatic combination DpnII/DpnII produces the 8nt ligation junction GATCGATC
INFO     | 2021-02-10 05:00:47,497 | qc3C.bam_based | The enzymatic combination DpnII/HinfI produces the 8nt ligation junction GATCANTC
INFO     | 2021-02-10 05:00:47,497 | qc3C.bam_based | The enzymatic combination HinfI/DpnII produces the 8nt ligation junction GANTGATC
INFO     | 2021-02-10 05:00:47,497 | qc3C.bam_based | The enzymatic combination HinfI/HinfI produces the 8nt ligation junction GANTANTC
INFO     | 2021-02-10 05:00:47,497 | qc3C.bam_based | The number of paired reads which began with complete cut-site: 26,305 (6.576%)
INFO     | 2021-02-10 05:00:47,497 | qc3C.bam_based | The digest contains the following possible remnants ['GATC', 'GANT']
INFO     | 2021-02-10 05:00:47,497 | qc3C.bam_based | The number of paired reads whose alignment ends with cut-site remnant: 128,123 (32.03%)
INFO     | 2021-02-10 05:00:47,497 | qc3C.bam_based | The number of paired reads with observable read-thru: 119,455 (29.86%)
INFO     | 2021-02-10 05:00:47,497 | qc3C.bam_based | The number of paired reads with read-thru and split alignment: 84,075 (21.02%)
INFO     | 2021-02-10 05:00:47,498 | qc3C.bam_based | Long-range intervals:    1000nt,    5000nt,   10000nt
INFO     | 2021-02-10 05:00:47,498 | qc3C.bam_based | Number of pairs:        85,620,    68,006,    57,795
INFO     | 2021-02-10 05:00:47,498 | qc3C.bam_based | Relative to all cis:    87.26%,    69.31%,     58.9%
INFO     | 2021-02-10 05:00:47,498 | qc3C.bam_based | Relative to accepted:   42.81%,       34%,     28.9%
INFO     | 2021-02-10 05:00:47,498 | qc3C.bam_based | For DpnII/DpnII junction sequence GATCGATC found: 58778
INFO     | 2021-02-10 05:00:47,498 | qc3C.bam_based | For DpnII/HinfI junction sequence GATCAATC found: 7115
INFO     | 2021-02-10 05:00:47,498 | qc3C.bam_based | For DpnII/HinfI junction sequence GATCACTC found: 6168
INFO     | 2021-02-10 05:00:47,498 | qc3C.bam_based | For DpnII/HinfI junction sequence GATCAGTC found: 4899
INFO     | 2021-02-10 05:00:47,498 | qc3C.bam_based | For DpnII/HinfI junction sequence GATCATTC found: 447
INFO     | 2021-02-10 05:00:47,498 | qc3C.bam_based | For HinfI/DpnII junction sequence GAATGATC found: 686
INFO     | 2021-02-10 05:00:47,498 | qc3C.bam_based | For HinfI/DpnII junction sequence GACTGATC found: 7304
INFO     | 2021-02-10 05:00:47,498 | qc3C.bam_based | For HinfI/DpnII junction sequence GAGTGATC found: 9386
INFO     | 2021-02-10 05:00:47,499 | qc3C.bam_based | For HinfI/DpnII junction sequence GATTGATC found: 10564
INFO     | 2021-02-10 05:00:47,499 | qc3C.bam_based | For HinfI/HinfI junction sequence GAATAATC found: 116
INFO     | 2021-02-10 05:00:47,499 | qc3C.bam_based | For HinfI/HinfI junction sequence GACTAATC found: 1316
INFO     | 2021-02-10 05:00:47,499 | qc3C.bam_based | For HinfI/HinfI junction sequence GAGTAATC found: 1818
INFO     | 2021-02-10 05:00:47,499 | qc3C.bam_based | For HinfI/HinfI junction sequence GATTAATC found: 1850
INFO     | 2021-02-10 05:00:47,499 | qc3C.bam_based | For HinfI/HinfI junction sequence GAATACTC found: 140
INFO     | 2021-02-10 05:00:47,499 | qc3C.bam_based | For HinfI/HinfI junction sequence GACTACTC found: 1272
INFO     | 2021-02-10 05:00:47,499 | qc3C.bam_based | For HinfI/HinfI junction sequence GAGTACTC found: 1621
INFO     | 2021-02-10 05:00:47,499 | qc3C.bam_based | For HinfI/HinfI junction sequence GATTACTC found: 1754
INFO     | 2021-02-10 05:00:47,499 | qc3C.bam_based | For HinfI/HinfI junction sequence GAATAGTC found: 100
INFO     | 2021-02-10 05:00:47,499 | qc3C.bam_based | For HinfI/HinfI junction sequence GACTAGTC found: 1018
INFO     | 2021-02-10 05:00:47,499 | qc3C.bam_based | For HinfI/HinfI junction sequence GAGTAGTC found: 1303
INFO     | 2021-02-10 05:00:47,499 | qc3C.bam_based | For HinfI/HinfI junction sequence GATTAGTC found: 1407
INFO     | 2021-02-10 05:00:47,499 | qc3C.bam_based | For HinfI/HinfI junction sequence GAATATTC found: 0
INFO     | 2021-02-10 05:00:47,499 | qc3C.bam_based | For HinfI/HinfI junction sequence GACTATTC found: 98
INFO     | 2021-02-10 05:00:47,499 | qc3C.bam_based | For HinfI/HinfI junction sequence GAGTATTC found: 156
INFO     | 2021-02-10 05:00:47,499 | qc3C.bam_based | For HinfI/HinfI junction sequence GATTATTC found: 139
INFO     | 2021-02-10 05:00:47,499 | qc3C.bam_based | For DpnII cutsite remnant GATC found: 81038
INFO     | 2021-02-10 05:00:47,499 | qc3C.bam_based | For HinfI cutsite remnant GAAT found: 2057
INFO     | 2021-02-10 05:00:47,499 | qc3C.bam_based | For HinfI cutsite remnant GACT found: 12179
INFO     | 2021-02-10 05:00:47,499 | qc3C.bam_based | For HinfI cutsite remnant GAGT found: 15599
INFO     | 2021-02-10 05:00:47,500 | qc3C.bam_based | For HinfI cutsite remnant GATT found: 17250
