# Supplementary material for: qc3C: Reference-free quality control for Hi-C sequencing data
Source: PLoS Comput Biol. 2021 Oct 11;17(10):e1008839. doi: 10.1371/journal.pcbi.1008839 (PMC8530316; doi:10.1371/journal.pcbi.1008839)
Supplement: S1 Supporting Information — Aside from reporting quality results to the user via the console, an analysis run produces a quality report written to disk in both HTML and JSON formats. The create if either output format can be disabled. The JSON format files can be imported by MultiQC. This zip archive includes example results of both BAM and KMER modes, as well as the resulting MultiQC report. (ZIP) [file pcbi.1008839.s005.zip › example_output/bam_out/DRR177162/report.qc3C.json]

{"mode": "bam", "runtime_info": {"qc3C_version": "qc3C 0.5rc10", "run_timestamp": "2021-02-10 05:00:23.775972"}, "input_args": {"bam_file": "DRR177162.bam", "fasta_file": "GCF_000230535.1_PelSin_1.0_genomic.fna.gz", "enzymes": ["Sau3AI", "MluCI"], "seed": 12345, "sample_rate": null, "min_mapq": 60, "max_obs": 200000}, "n_parsed_reads": 637754, "n_analysed_reads": 637754, "n_accepted_reads": 491606, "n_skipped_reads": 0, "n_unmapped": 0, "n_low_mapq": 129443, "n_ref_len": 1275, "n_secondary": 0, "n_supplementary": 0, "n_duplicate": 0, "n_weak_mapping": 15730, "n_ref_term": 100, "n_analysed_pairs": 200000, "n_accepted_pairs": 200000, "n_trans_pairs": 76623, "n_cis_pairs": 123377, "n_fully_aligned": 354913, "n_align_term": 45087, "n_no_site_end": 376236, "n_short_inserts": 102077, "classification": {"informative": {"fr": 83257, "rf": 5263, "ffrr": 10925}, "uninformative": {"religation": 20657, "dangling_ends": 23176, "self_circle": 689, "ffrr": 67}}, "obs_insert_mean": 549.9077226366985, "obs_insert_median": 549.0, "mean_readlen": 127.0, "unobs_fraction": 0.5664845173041895, "digest_stats": {"cs_start": 3888, "cs_term": 23764, "cs_full": 3017, "read_thru": 14447, "is_split": 9165, "vestigial": ["GATC", "AATT"]}, "separation_bins": {"bins": [1000, 5000, 10000], "counts": [21300, 15212, 13038], "vs_all_cis": [17.264157825202428, 12.329688677792456, 10.567609846243627], "vs_accepted": [10.65, 7.606, 6.519]}, "digestion": {"cutsites": {"GATC": {"name": "Sau3AI", "site": "GATC", "site_len": 4}, "AATT": {"name": "MluCI", "site": "AATT", "site_len": 4}}, "junctions": {"GATCGATC": {"enz5p": "Sau3AI", "enz3p": "Sau3AI", "junction": "GATCGATC", "vestigial": "GATC", "junc_len": 8, "vest_len": 4, "pattern": "GATCGATC", "cross": true}, "GATCAATT": {"enz5p": "Sau3AI", "enz3p": "MluCI", "junction": "GATCAATT", "vestigial": "GATC", "junc_len": 8, "vest_len": 4, "pattern": "GATCAATT", "cross": false}, "AATTGATC": {"enz5p": "MluCI", "enz3p": "Sau3AI", "junction": "AATTGATC", "vestigial": "AATT", "junc_len": 8, "vest_len": 4, "pattern": "AATTGATC", "cross": false}, "AATTAATT": {"enz5p": "MluCI", "enz3p": "MluCI", "junction": "AATTAATT", "vestigial": "AATT", "junc_len": 8, "vest_len": 4, "pattern": "AATTAATT", "cross": true}}}, "junction_frequency": {"Sau3AI/Sau3AI GATCGATC": 14415, "Sau3AI/MluCI GATCAATT": 19, "MluCI/Sau3AI AATTGATC": 13, "MluCI/MluCI AATTAATT": 0}, "remnant_frequency": {"Sau3AI GATC": 21414, "MluCI AATT": 2350}, "separation_histogram": {"mid_points": [10.616620164890138, 11.92590458022024, 13.396655229964129, 15.048784781339489, 16.904661611992637, 18.98941265811241, 21.33126361099484, 23.96192106802016, 26.917001812029568, 30.236515031165933, 33.96540400801006, 38.15415461200591, 42.85947883362568, 48.145082614724814, 54.08252837083299, 60.75220388317268, 68.24441067834891, 76.66058663141169, 86.11467934525882, 96.7346889007258, 108.66440086483811, 122.06533302063097, 137.1189221755412, 154.02898065582917, 173.02445574580054, 194.36252943220097, 218.33210042159047, 245.25769557414475, 275.50386371124563, 309.4801112851452, 347.64644673531814, 390.51960859719844, 438.6800616864058, 492.7798560806233, 553.5514553028175, 621.8176532316174, 698.5027140050729, 784.644885742276, 881.4104575075971, 990.1095498364425, 1112.2138526123315, 1249.3765504505132, 1403.4547053602469, 1576.534399727262, 1770.958980030221, 1989.3607836862013, 2234.6967785787137, 2510.288597796047, 2819.8675116150134, 3167.6249456110904, 3558.269228865654, 3997.089340590983, 4490.026518246148, 5043.754696654552, 5665.770867197858, 6364.496580470115, 7149.391966648556, 8031.083817316365, 9021.509462852388, 10134.078393360785, 11383.853811345534, 12787.756574192957, 14364.794287663703, 16136.318652118109, 18126.31454571589, 20361.72475852188, 22872.81477413135, 25693.58253763662, 28862.21875783176, 32421.623975741655, 36419.98940012723, 40911.449373967946, 45956.814305742075, 51624.39398874845, 57990.922455487496, 65142.596888814296, 73176.24465580487, 82200.63426494556, 92337.94799585041, 103725.43613961406, 116517.27524675612, 130886.65554179688, 147028.12576621718, 165160.22719690777, 185528.45250239776, 208408.5694971659, 234110.35479473774, 262981.78790994175, 295413.7625947681, 331845.37919516815, 372769.88968263916, 418741.3758510767, 470382.25109579955, 528391.6873422167, 593555.0812173234, 666754.6876276445, 748981.5647128907, 841348.9918994781, 945107.5427225197], "counts": [0.0, 0.0, 0.0, 0.0, 0.0, 0.0, 0.0, 0.0, 0.0, 0.0, 0.0, 0.0, 0.0, 0.0, 2.626929200025589e-06, 4.677064004517694e-06, 3.1226946993102115e-06, 1.1119479714260828e-05, 1.8972563119209e-05, 2.3498660032386592e-05, 3.791543673804261e-05, 6.634189462276584e-05, 9.117812060240038e-05, 0.00010099899042380597, 0.00016996840869614596, 0.00020247554728164194, 0.0002759012185145, 0.0003898502128443506, 0.0004695237996431716, 0.0006410819517759332, 0.0008763823258803917, 0.001208906884181365, 0.0016197863396631804, 0.00200184684656556, 0.0020702962527399363, 0.0018371827944476684, 0.0013270414626579236, 0.0007455311847562433, 0.00032873872432771334, 0.00012684529721244215, 4.713499019064024e-05, 2.5699249664830936e-05, 1.8069460012923752e-05, 1.54999518933799e-05, 1.5041741641525386e-05, 1.3033308378768534e-05, 1.198389806843269e-05, 1.114930837168184e-05, 9.84970928770859e-06, 9.46354944644554e-06, 8.20499604479196e-06, 6.255674846209044e-06, 6.581422684595153e-06, 5.492701647672038e-06, 4.70162102558311e-06, 4.1854539630196494e-06, 3.5769160870231816e-06, 3.175379591538998e-06, 2.8346448278128844e-06, 2.2500705322746904e-06, 1.8408061859443796e-06, 1.6442683969086275e-06, 1.5478193998088163e-06, 1.3118590077245346e-06, 1.1991879988856225e-06, 9.524088967375424e-07, 7.422558806069368e-07, 6.911792700591913e-07, 7.014399627670849e-07, 5.236468501650236e-07, 4.7005923195191683e-07, 4.253991109435395e-07, 3.972451159815965e-07, 3.536335948661816e-07, 3.1113513642408055e-07, 3.086005722521628e-07, 2.514230005728772e-07, 2.523382239299156e-07, 1.9540193345380834e-07, 1.807981641961655e-07, 1.6826512833311643e-07, 1.563048580137243e-07, 1.372123738858796e-07, 1.1053581324554515e-07, 1.0988710544865719e-07, 9.441468652843626e-08, 8.404937823517852e-08, 8.130479910684619e-08, 7.502382959935581e-08, 6.250610482097355e-08, 5.9455101926506966e-08, 5.0213581019001084e-08, 3.8962259891457094e-08, 3.871790681124377e-08, 3.255241668021194e-08, 2.3971311724977207e-08, 2.475396304595748e-08, 2.237407318749384e-08, 1.781322181669065e-08]}}
