# Supplementary material for: qc3C: Reference-free quality control for Hi-C sequencing data
Source: PLoS Comput Biol. 2021 Oct 11;17(10):e1008839. doi: 10.1371/journal.pcbi.1008839 (PMC8530316; doi:10.1371/journal.pcbi.1008839)
Supplement: S1 Supporting Information — Aside from reporting quality results to the user via the console, an analysis run produces a quality report written to disk in both HTML and JSON formats. The create if either output format can be disabled. The JSON format files can be imported by MultiQC. This zip archive includes example results of both BAM and KMER modes, as well as the resulting MultiQC report. (ZIP) [file pcbi.1008839.s005.zip › example_output/bam_out/DRR177165/report.qc3C.json]

{"mode": "bam", "runtime_info": {"qc3C_version": "qc3C 0.5rc10", "run_timestamp": "2021-02-10 05:01:02.317488"}, "input_args": {"bam_file": "DRR177165.bam", "fasta_file": "Homo_sapiens.GRCh37.dna.primary_assembly.fa.gz", "enzymes": ["HindIII"], "seed": 12345, "sample_rate": null, "min_mapq": 60, "max_obs": 200000}, "n_parsed_reads": 785036, "n_analysed_reads": 777751, "n_accepted_reads": 487172, "n_skipped_reads": 0, "n_unmapped": 7285, "n_low_mapq": 92494, "n_ref_len": 0, "n_secondary": 0, "n_supplementary": 174960, "n_duplicate": 0, "n_weak_mapping": 48558, "n_ref_term": 0, "n_analysed_pairs": 200000, "n_accepted_pairs": 200000, "n_trans_pairs": 35999, "n_cis_pairs": 164001, "n_fully_aligned": 206206, "n_align_term": 193794, "n_no_site_end": 219239, "n_short_inserts": 11782, "classification": {"informative": {"fr": 39726, "rf": 36956, "ffrr": 75429}, "uninformative": {"religation": 1830, "dangling_ends": 9290, "self_circle": 1422, "ffrr": 1178}}, "obs_insert_mean": 248.10333183250788, "obs_insert_median": 244.0, "mean_readlen": 127.0, "unobs_fraction": 0.040983606557377095, "digest_stats": {"cs_start": 41, "cs_term": 180761, "cs_full": 1964, "read_thru": 165780, "is_split": 122593, "vestigial": ["AAGCT"]}, "separation_bins": {"bins": [1000, 5000, 10000], "counts": [152219, 143920, 136771], "vs_all_cis": [92.81589746403985, 87.75556246608252, 83.39644270461766], "vs_accepted": [76.1095, 71.96000000000001, 68.3855]}, "digestion": {"cutsites": {"AAGCTT": {"name": "HindIII", "site": "AAGCTT", "site_len": 6}}, "junctions": {"AAGCTAGCTT": {"enz5p": "HindIII", "enz3p": "HindIII", "junction": "AAGCTAGCTT", "vestigial": "AAGCT", "junc_len": 10, "vest_len": 5, "pattern": "AAGCTAGCTT", "cross": true}}}, "junction_frequency": {"HindIII/HindIII AAGCTAGCTT": 165780}, "remnant_frequency": {"HindIII AAGCT": 180761}, "separation_histogram": {"mid_points": [10.616620164890138, 11.92590458022024, 13.396655229964129, 15.048784781339489, 16.904661611992637, 18.98941265811241, 21.33126361099484, 23.96192106802016, 26.917001812029568, 30.236515031165933, 33.96540400801006, 38.15415461200591, 42.85947883362568, 48.145082614724814, 54.08252837083299, 60.75220388317268, 68.24441067834891, 76.66058663141169, 86.11467934525882, 96.7346889007258, 108.66440086483811, 122.06533302063097, 137.1189221755412, 154.02898065582917, 173.02445574580054, 194.36252943220097, 218.33210042159047, 245.25769557414475, 275.50386371124563, 309.4801112851452, 347.64644673531814, 390.51960859719844, 438.6800616864058, 492.7798560806233, 553.5514553028175, 621.8176532316174, 698.5027140050729, 784.644885742276, 881.4104575075971, 990.1095498364425, 1112.2138526123315, 1249.3765504505132, 1403.4547053602469, 1576.534399727262, 1770.958980030221, 1989.3607836862013, 2234.6967785787137, 2510.288597796047, 2819.8675116150134, 3167.6249456110904, 3558.269228865654, 3997.089340590983, 4490.026518246148, 5043.754696654552, 5665.770867197858, 6364.496580470115, 7149.391966648556, 8031.083817316365, 9021.509462852388, 10134.078393360785, 11383.853811345534, 12787.756574192957, 14364.794287663703, 16136.318652118109, 18126.31454571589, 20361.72475852188, 22872.81477413135, 25693.58253763662, 28862.21875783176, 32421.623975741655, 36419.98940012723, 40911.449373967946, 45956.814305742075, 51624.39398874845, 57990.922455487496, 65142.596888814296, 73176.24465580487, 82200.63426494556, 92337.94799585041, 103725.43613961406, 116517.27524675612, 130886.65554179688, 147028.12576621718, 165160.22719690777, 185528.45250239776, 208408.5694971659, 234110.35479473774, 262981.78790994175, 295413.7625947681, 331845.37919516815, 372769.88968263916, 418741.3758510767, 470382.25109579955, 528391.6873422167, 593555.0812173234, 666754.6876276445, 748981.5647128907, 841348.9918994781, 945107.5427225197], "counts": [0.0, 0.0, 0.0, 0.0, 0.0, 0.0, 0.0, 0.0, 0.0, 0.0, 0.0, 0.0, 0.0, 0.0, 0.0, 0.0, 0.0, 1.0511902521588873e-06, 2.807356260433862e-06, 1.4994905359540624e-05, 2.1506224317812962e-05, 7.9881551846914e-05, 0.00016455614463476996, 0.00027519260928408906, 0.0003749228000210636, 0.00038849059715691074, 0.0004347916157823119, 0.00040020094352327326, 0.00037205991345988927, 0.00031532968868380816, 0.00026425336099150784, 0.00018427315719512, 0.00011334196336061289, 4.840522330126928e-05, 2.984347060611711e-05, 2.4752768670730734e-05, 2.4227280084897197e-05, 2.0848573870514867e-05, 2.313107333643125e-05, 2.2707766359797722e-05, 2.1663885501454418e-05, 2.1801019989194118e-05, 2.1130164642215195e-05, 2.100834465630912e-05, 2.1295645780955697e-05, 2.0618529723091456e-05, 2.1239786898476668e-05, 2.112300507690915e-05, 2.0490092311029492e-05, 1.9156434764173384e-05, 1.7891293886088336e-05, 1.8527853972871862e-05, 1.6673250353575206e-05, 1.6919809417067515e-05, 1.543207035007775e-05, 1.429497327258108e-05, 1.3717498882593647e-05, 1.2632957493660068e-05, 1.1853461054066695e-05, 1.102129010192967e-05, 9.91042293919574e-06, 9.080778523718566e-06, 8.336290908874267e-06, 7.500996009054358e-06, 6.744185886376656e-06, 6.18187088700271e-06, 5.630028913171369e-06, 5.2440288562170214e-06, 4.5398791313431425e-06, 4.237825618349265e-06, 3.6530929401442696e-06, 3.40961753258805e-06, 2.938850956769908e-06, 2.7863567292543087e-06, 2.6055218422410547e-06, 2.226695855442712e-06, 2.1066787530225306e-06, 1.9440212544434427e-06, 1.7393242132792541e-06, 1.5709029125193575e-06, 1.48904277248973e-06, 1.3070978093713652e-06, 1.2419752680789293e-06, 1.150513694408623e-06, 1.035063474665644e-06, 9.272291349803571e-07, 8.367925383524349e-07, 7.470703337840884e-07, 6.814204659539044e-07, 6.087963255629088e-07, 5.527686014395055e-07, 4.87656703022461e-07, 4.1784416073636845e-07, 3.7913913147932384e-07, 3.304555193516017e-07, 2.7931054424062876e-07, 2.361657203440467e-07, 2.0477879609331557e-07, 1.8289403043733259e-07]}}
