# Supplementary material for: qc3C: Reference-free quality control for Hi-C sequencing data
Source: PLoS Comput Biol. 2021 Oct 11;17(10):e1008839. doi: 10.1371/journal.pcbi.1008839 (PMC8530316; doi:10.1371/journal.pcbi.1008839)
Supplement: S1 Supporting Information — Aside from reporting quality results to the user via the console, an analysis run produces a quality report written to disk in both HTML and JSON formats. The create if either output format can be disabled. The JSON format files can be imported by MultiQC. This zip archive includes example results of both BAM and KMER modes, as well as the resulting MultiQC report. (ZIP) [file pcbi.1008839.s005.zip › example_output/kmer_out/DRR177158/qc3C.log]

DEBUG    | 2021-02-10 05:05:11,057 |    main | qc3C 0.5rc10
DEBUG    | 2021-02-10 05:05:11,057 |    main | 3.8.5 | packaged by conda-forge | (default, Aug 29 2020, 01:22:49)  [GCC 7.5.0]
DEBUG    | 2021-02-10 05:05:11,058 |    main | Command line: /home/ubuntu/miniconda3/envs/qc3c/bin/qc3C kmer --yes -m 231 -e HindIII -t8 -s 12345 -M 200000 -l DRR177158.jf -r DRR177158_1.fastq.gz -r DRR177158_2.fastq.gz -o kmer_out/DRR177158
INFO     | 2021-02-10 05:05:11,118 | qc3C.jellyfish | Inferred FastQ quality encoding from sampled reads: 33
INFO     | 2021-02-10 05:05:11,118 | qc3C.jellyfish | Beginning library creation
INFO     | 2021-02-10 05:05:11,118 | qc3C.jellyfish | Requested minimum quality: 3
INFO     | 2021-02-10 05:05:11,118 | qc3C.jellyfish | Requested kmer size: 24
INFO     | 2021-02-10 05:05:11,118 | qc3C.jellyfish | Input FastQ files: DRR177158_1.fastq.gz DRR177158_2.fastq.gz
INFO     | 2021-02-10 05:05:11,118 | qc3C.jellyfish | Creating library: kmer_out/DRR177158/DRR177158.jf
INFO     | 2021-02-10 05:06:26,951 | qc3C.kmer_based | Found a k-mer size of 24nt for the Jellyfish library at kmer_out/DRR177158/DRR177158.jf
INFO     | 2021-02-10 05:06:37,063 | qc3C.kmer_based | Maximum k-mer frequency of 2758 at quantile 0.9 in Jellyfish library kmer_out/DRR177158/DRR177158.jf
INFO     | 2021-02-10 05:06:37,064 | qc3C.kmer_based | Mean k-mer frequency from Jellyfish library: 1.71
INFO     | 2021-02-10 05:06:37,064 | qc3C.kmer_based | Minimum acceptable local k-mer frequency: 1.00
INFO     | 2021-02-10 05:06:37,064 | qc3C.kmer_based | The enzymatic combination HindIII/HindIII produces the 10nt ligation junction AAGCTAGCTT
INFO     | 2021-02-10 05:06:37,064 | qc3C.kmer_based | Minimum usable read length for this k-mer size and enzyme is 60nt
INFO     | 2021-02-10 05:06:37,064 | qc3C.kmer_based | Accepting all usable reads
INFO     | 2021-02-10 05:06:37,064 | qc3C.kmer_based | Beginning analysis...
INFO     | 2021-02-10 05:06:37,064 | qc3C.kmer_based | Sampling a maximum of 200000 observations
DEBUG    | 2021-02-10 05:06:37,064 | qc3C.kmer_based | Sampling observations equally from each of the 2 read files
INFO     | 2021-02-10 05:06:57,883 | qc3C.kmer_based | Reached requested observation limit [200000]
INFO     | 2021-02-10 05:06:57,883 | qc3C.kmer_based | Number of parsed reads: 207,360
INFO     | 2021-02-10 05:06:57,883 | qc3C.kmer_based | Number of analysed reads: 207,360 (100.0% of parsed)
INFO     | 2021-02-10 05:06:57,883 | qc3C.kmer_based | Number of reads filtered [too short]: 0 (0.000% of analysed)
INFO     | 2021-02-10 05:06:57,884 | qc3C.kmer_based | Number of reads filtered [insufficient flanks]: 0 (0.000% of analysed)
INFO     | 2021-02-10 05:06:57,884 | qc3C.kmer_based | Number of reads filtered [ambiguous sequence]: 347 (0.1673% of analysed)
INFO     | 2021-02-10 05:06:57,884 | qc3C.kmer_based | Number of reads filtered [high coverage]: 678 (0.3270% of analysed)
INFO     | 2021-02-10 05:06:57,884 | qc3C.kmer_based | Number of reads filtered [low coverage]: 0 (0.000% of analysed)
WARNING  | 2021-02-10 05:06:57,884 | qc3C.kmer_based | Number of reads filtered [zero coverage]: 6,335 (3.055% of analyzed)
INFO     | 2021-02-10 05:06:57,884 | qc3C.kmer_based | Number of accepted reads: 200,000 (96.45% of analysed)
DEBUG    | 2021-02-10 05:06:58,232 | qc3C.kmer_based | Rows removed due to zero coverage: inner 0, outer 0, shared 0
INFO     | 2021-02-10 05:06:58,232 | qc3C.kmer_based | Break down of fragment observations: without junction 36,091 with junction 67,678
INFO     | 2021-02-10 05:06:58,232 | qc3C.kmer_based | Observed mean read length: 127nt
INFO     | 2021-02-10 05:06:58,233 | qc3C.kmer_based | Number of accepted reads starting with a cut site: 17 (0.008500% of accepted)
INFO     | 2021-02-10 05:06:58,233 | qc3C.kmer_based | Expected fraction by random chance 50% GC: 0.02441%
INFO     | 2021-02-10 05:06:58,234 | qc3C.kmer_based | Number of accepted reads containing potential junctions: 67,678 (33.84% of accepted)
INFO     | 2021-02-10 05:06:58,234 | qc3C.kmer_based | Expected fraction by random chance 50% GC: 9.537e-05%
INFO     | 2021-02-10 05:06:58,238 | qc3C.kmer_based | Number of observations: fragments 103769, reads 200000
INFO     | 2021-02-10 05:06:58,238 | qc3C.kmer_based | Fragment observational redundancy (read obs per fragment): 1.927
INFO     | 2021-02-10 05:07:11,350 | qc3C.kmer_based | For supplied insert length of 231nt, estimated unobserved fraction: 0.03582
INFO     | 2021-02-10 05:07:11,350 | qc3C.kmer_based | Estimated raw Hi-C read fraction from bootstrap resampling via p-value sum method: 95% CI [45.13,45.95] %
INFO     | 2021-02-10 05:07:11,350 | qc3C.kmer_based | Estimated Hi-C read fraction adjusted for unobserved: 95% CI [48.66,49.37] %
INFO     | 2021-02-10 05:07:11,350 | qc3C.kmer_based | For HindIII/HindIII junction sequence AAGCTAGCTT found: 87266
