# Supplementary material for: qc3C: Reference-free quality control for Hi-C sequencing data
Source: PLoS Comput Biol. 2021 Oct 11;17(10):e1008839. doi: 10.1371/journal.pcbi.1008839 (PMC8530316; doi:10.1371/journal.pcbi.1008839)
Supplement: S1 Supporting Information — Aside from reporting quality results to the user via the console, an analysis run produces a quality report written to disk in both HTML and JSON formats. The create if either output format can be disabled. The JSON format files can be imported by MultiQC. This zip archive includes example results of both BAM and KMER modes, as well as the resulting MultiQC report. (ZIP) [file pcbi.1008839.s005.zip › example_output/kmer_out/DRR177171/report.qc3C.json]

{"mode": "kmer", "runtime_info": {"qc3C_version": "qc3C 0.5rc10", "run_timestamp": "2021-02-10 05:44:40.602252"}, "input_args": {"kmer_db": "kmer_out/DRR177171/DRR177171.jf", "kmer_size": 24, "read_list": ["DRR177171_1.fastq.gz", "DRR177171_2.fastq.gz"], "enzymes": ["Sau3AI", "MluCI"], "seed": 12345, "sample_rate": null, "max_coverage": 2913, "mean_coverage": 1.3350338948887333, "min_coverage": 1, "mean_insert": 486, "max_freq_quantile": 0.9, "max_obs": 200000, "num_sample": 100, "frac_sample": 1}, "n_parsed_reads": 202329, "n_analysed_reads": 202329, "n_too_short": 0, "n_no_flank": 0, "n_ambiguous": 19, "n_high_cov": 1189, "n_low_cov": 0, "n_zero_cov": 1121, "n_accepted_reads": 200000, "n_without_junc": 89452, "n_with_junc": 11580, "mean_readlen": 151.0, "cs_start": 1922, "unobs_fraction": 0.4175068562500568, "raw_fraction": [0.06557518608011223, 0.06790342315666774], "adj_fraction": [0.11384753135706874, 0.11765328491024139], "digestion": {"cutsites": {"GATC": {"name": "Sau3AI", "site": "GATC", "site_len": 4}, "AATT": {"name": "MluCI", "site": "AATT", "site_len": 4}}, "junctions": {"GATCGATC": {"enz5p": "Sau3AI", "enz3p": "Sau3AI", "junction": "GATCGATC", "vestigial": "GATC", "junc_len": 8, "vest_len": 4, "pattern": "GATCGATC", "cross": true}, "GATCAATT": {"enz5p": "Sau3AI", "enz3p": "MluCI", "junction": "GATCAATT", "vestigial": "GATC", "junc_len": 8, "vest_len": 4, "pattern": "GATCAATT", "cross": false}, "AATTGATC": {"enz5p": "MluCI", "enz3p": "Sau3AI", "junction": "AATTGATC", "vestigial": "AATT", "junc_len": 8, "vest_len": 4, "pattern": "AATTGATC", "cross": false}, "AATTAATT": {"enz5p": "MluCI", "enz3p": "MluCI", "junction": "AATTAATT", "vestigial": "AATT", "junc_len": 8, "vest_len": 4, "pattern": "AATTAATT", "cross": true}}}, "junction_frequency": {"Sau3AI/Sau3AI GATCGATC": 11791, "Sau3AI/MluCI GATCAATT": 185, "MluCI/Sau3AI AATTGATC": 214, "MluCI/MluCI AATTAATT": 1178}}
