# Supplementary material for: qc3C: Reference-free quality control for Hi-C sequencing data
Source: PLoS Comput Biol. 2021 Oct 11;17(10):e1008839. doi: 10.1371/journal.pcbi.1008839 (PMC8530316; doi:10.1371/journal.pcbi.1008839)
Supplement: S1 Supporting Information — Aside from reporting quality results to the user via the console, an analysis run produces a quality report written to disk in both HTML and JSON formats. The create if either output format can be disabled. The JSON format files can be imported by MultiQC. This zip archive includes example results of both BAM and KMER modes, as well as the resulting MultiQC report. (ZIP) [file pcbi.1008839.s005.zip › example_output/kmer_out/DRR177164/qc3C.log]

DEBUG    | 2021-02-10 05:21:01,623 |    main | qc3C 0.5rc10
DEBUG    | 2021-02-10 05:21:01,623 |    main | 3.8.5 | packaged by conda-forge | (default, Aug 29 2020, 01:22:49)  [GCC 7.5.0]
DEBUG    | 2021-02-10 05:21:01,623 |    main | Command line: /home/ubuntu/miniconda3/envs/qc3c/bin/qc3C kmer --yes -m 315 -e DpnII -e HinfI -t8 -s 12345 -M 200000 -l DRR177164.jf -r DRR177164_1.fastq.gz -r DRR177164_2.fastq.gz -o kmer_out/DRR177164
INFO     | 2021-02-10 05:21:01,713 | qc3C.jellyfish | Inferred FastQ quality encoding from sampled reads: 33
INFO     | 2021-02-10 05:21:01,713 | qc3C.jellyfish | Beginning library creation
INFO     | 2021-02-10 05:21:01,713 | qc3C.jellyfish | Requested minimum quality: 3
INFO     | 2021-02-10 05:21:01,714 | qc3C.jellyfish | Requested kmer size: 24
INFO     | 2021-02-10 05:21:01,714 | qc3C.jellyfish | Input FastQ files: DRR177164_1.fastq.gz DRR177164_2.fastq.gz
INFO     | 2021-02-10 05:21:01,714 | qc3C.jellyfish | Creating library: kmer_out/DRR177164/DRR177164.jf
INFO     | 2021-02-10 05:23:22,594 | qc3C.kmer_based | Found a k-mer size of 24nt for the Jellyfish library at kmer_out/DRR177164/DRR177164.jf
INFO     | 2021-02-10 05:23:41,830 | qc3C.kmer_based | Maximum k-mer frequency of 2833 at quantile 0.9 in Jellyfish library kmer_out/DRR177164/DRR177164.jf
INFO     | 2021-02-10 05:23:41,830 | qc3C.kmer_based | Mean k-mer frequency from Jellyfish library: 1.34
INFO     | 2021-02-10 05:23:41,830 | qc3C.kmer_based | Minimum acceptable local k-mer frequency: 1.00
INFO     | 2021-02-10 05:23:41,830 | qc3C.kmer_based | The enzymatic combination DpnII/DpnII produces the 8nt ligation junction GATCGATC
INFO     | 2021-02-10 05:23:41,830 | qc3C.kmer_based | Minimum usable read length for this k-mer size and enzyme is 58nt
INFO     | 2021-02-10 05:23:41,830 | qc3C.kmer_based | The enzymatic combination DpnII/HinfI produces the 8nt ligation junction GATCANTC
INFO     | 2021-02-10 05:23:41,830 | qc3C.kmer_based | Minimum usable read length for this k-mer size and enzyme is 58nt
INFO     | 2021-02-10 05:23:41,830 | qc3C.kmer_based | The enzymatic combination HinfI/DpnII produces the 8nt ligation junction GANTGATC
INFO     | 2021-02-10 05:23:41,831 | qc3C.kmer_based | Minimum usable read length for this k-mer size and enzyme is 58nt
INFO     | 2021-02-10 05:23:41,831 | qc3C.kmer_based | The enzymatic combination HinfI/HinfI produces the 8nt ligation junction GANTANTC
INFO     | 2021-02-10 05:23:41,831 | qc3C.kmer_based | Minimum usable read length for this k-mer size and enzyme is 58nt
INFO     | 2021-02-10 05:23:41,831 | qc3C.kmer_based | Accepting all usable reads
INFO     | 2021-02-10 05:23:41,831 | qc3C.kmer_based | Beginning analysis...
INFO     | 2021-02-10 05:23:41,831 | qc3C.kmer_based | Sampling a maximum of 200000 observations
DEBUG    | 2021-02-10 05:23:41,831 | qc3C.kmer_based | Sampling observations equally from each of the 2 read files
INFO     | 2021-02-10 05:24:03,252 | qc3C.kmer_based | Reached requested observation limit [200000]
INFO     | 2021-02-10 05:24:03,252 | qc3C.kmer_based | Number of parsed reads: 209,213
INFO     | 2021-02-10 05:24:03,252 | qc3C.kmer_based | Number of analysed reads: 209,213 (100.0% of parsed)
INFO     | 2021-02-10 05:24:03,252 | qc3C.kmer_based | Number of reads filtered [too short]: 0 (0.000% of analysed)
INFO     | 2021-02-10 05:24:03,252 | qc3C.kmer_based | Number of reads filtered [insufficient flanks]: 0 (0.000% of analysed)
INFO     | 2021-02-10 05:24:03,252 | qc3C.kmer_based | Number of reads filtered [ambiguous sequence]: 24 (0.01147% of analysed)
INFO     | 2021-02-10 05:24:03,252 | qc3C.kmer_based | Number of reads filtered [high coverage]: 929 (0.4440% of analysed)
INFO     | 2021-02-10 05:24:03,252 | qc3C.kmer_based | Number of reads filtered [low coverage]: 0 (0.000% of analysed)
WARNING  | 2021-02-10 05:24:03,252 | qc3C.kmer_based | Number of reads filtered [zero coverage]: 8,260 (3.948% of analyzed)
INFO     | 2021-02-10 05:24:03,252 | qc3C.kmer_based | Number of accepted reads: 200,000 (95.60% of analysed)
DEBUG    | 2021-02-10 05:24:03,603 | qc3C.kmer_based | Rows removed due to zero coverage: inner 0, outer 0, shared 0
INFO     | 2021-02-10 05:24:03,603 | qc3C.kmer_based | Break down of fragment observations: without junction 36,937 with junction 67,638
INFO     | 2021-02-10 05:24:03,603 | qc3C.kmer_based | Observed mean read length: 127nt
INFO     | 2021-02-10 05:24:03,604 | qc3C.kmer_based | Number of accepted reads starting with a cut site: 14,426 (7.213% of accepted)
INFO     | 2021-02-10 05:24:03,605 | qc3C.kmer_based | Expected fraction by random chance 50% GC: 0.4883%
INFO     | 2021-02-10 05:24:03,605 | qc3C.kmer_based | Number of accepted reads containing potential junctions: 67,638 (33.82% of accepted)
INFO     | 2021-02-10 05:24:03,605 | qc3C.kmer_based | Expected fraction by random chance 50% GC: 0.006104%
INFO     | 2021-02-10 05:24:03,609 | qc3C.kmer_based | Number of observations: fragments 104575, reads 200000
INFO     | 2021-02-10 05:24:03,609 | qc3C.kmer_based | Fragment observational redundancy (read obs per fragment): 1.913
INFO     | 2021-02-10 05:24:17,536 | qc3C.kmer_based | For supplied insert length of 315nt, estimated unobserved fraction: 0.2775
INFO     | 2021-02-10 05:24:17,536 | qc3C.kmer_based | Estimated raw Hi-C read fraction from bootstrap resampling via p-value sum method: 95% CI [40.61,41.43] %
INFO     | 2021-02-10 05:24:17,536 | qc3C.kmer_based | Estimated Hi-C read fraction adjusted for unobserved: 95% CI [58.88,59.85] %
INFO     | 2021-02-10 05:24:17,536 | qc3C.kmer_based | For DpnII/DpnII junction sequence GATCGATC found: 36184
INFO     | 2021-02-10 05:24:17,536 | qc3C.kmer_based | For DpnII/HinfI junction sequence GATCAATC found: 5925
INFO     | 2021-02-10 05:24:17,536 | qc3C.kmer_based | For DpnII/HinfI junction sequence GATCACTC found: 5354
INFO     | 2021-02-10 05:24:17,536 | qc3C.kmer_based | For DpnII/HinfI junction sequence GATCAGTC found: 4257
INFO     | 2021-02-10 05:24:17,536 | qc3C.kmer_based | For DpnII/HinfI junction sequence GATCATTC found: 542
INFO     | 2021-02-10 05:24:17,536 | qc3C.kmer_based | For HinfI/DpnII junction sequence GAATGATC found: 663
INFO     | 2021-02-10 05:24:17,536 | qc3C.kmer_based | For HinfI/DpnII junction sequence GACTGATC found: 4304
INFO     | 2021-02-10 05:24:17,536 | qc3C.kmer_based | For HinfI/DpnII junction sequence GAGTGATC found: 5444
INFO     | 2021-02-10 05:24:17,537 | qc3C.kmer_based | For HinfI/DpnII junction sequence GATTGATC found: 5625
INFO     | 2021-02-10 05:24:17,537 | qc3C.kmer_based | For HinfI/HinfI junction sequence GAATAATC found: 419
INFO     | 2021-02-10 05:24:17,537 | qc3C.kmer_based | For HinfI/HinfI junction sequence GACTAATC found: 921
INFO     | 2021-02-10 05:24:17,537 | qc3C.kmer_based | For HinfI/HinfI junction sequence GAGTAATC found: 1128
INFO     | 2021-02-10 05:24:17,537 | qc3C.kmer_based | For HinfI/HinfI junction sequence GATTAATC found: 1162
INFO     | 2021-02-10 05:24:17,537 | qc3C.kmer_based | For HinfI/HinfI junction sequence GAATACTC found: 244
INFO     | 2021-02-10 05:24:17,537 | qc3C.kmer_based | For HinfI/HinfI junction sequence GACTACTC found: 1163
INFO     | 2021-02-10 05:24:17,537 | qc3C.kmer_based | For HinfI/HinfI junction sequence GAGTACTC found: 1061
INFO     | 2021-02-10 05:24:17,537 | qc3C.kmer_based | For HinfI/HinfI junction sequence GATTACTC found: 1062
INFO     | 2021-02-10 05:24:17,537 | qc3C.kmer_based | For HinfI/HinfI junction sequence GAATAGTC found: 342
INFO     | 2021-02-10 05:24:17,537 | qc3C.kmer_based | For HinfI/HinfI junction sequence GACTAGTC found: 803
INFO     | 2021-02-10 05:24:17,537 | qc3C.kmer_based | For HinfI/HinfI junction sequence GAGTAGTC found: 1114
INFO     | 2021-02-10 05:24:17,537 | qc3C.kmer_based | For HinfI/HinfI junction sequence GATTAGTC found: 900
INFO     | 2021-02-10 05:24:17,537 | qc3C.kmer_based | For HinfI/HinfI junction sequence GAATATTC found: 276
INFO     | 2021-02-10 05:24:17,537 | qc3C.kmer_based | For HinfI/HinfI junction sequence GACTATTC found: 332
INFO     | 2021-02-10 05:24:17,537 | qc3C.kmer_based | For HinfI/HinfI junction sequence GAGTATTC found: 232
INFO     | 2021-02-10 05:24:17,537 | qc3C.kmer_based | For HinfI/HinfI junction sequence GATTATTC found: 377
