# Supplementary material for: qc3C: Reference-free quality control for Hi-C sequencing data
Source: PLoS Comput Biol. 2021 Oct 11;17(10):e1008839. doi: 10.1371/journal.pcbi.1008839 (PMC8530316; doi:10.1371/journal.pcbi.1008839)
Supplement: S1 Supporting Information — Aside from reporting quality results to the user via the console, an analysis run produces a quality report written to disk in both HTML and JSON formats. The create if either output format can be disabled. The JSON format files can be imported by MultiQC. This zip archive includes example results of both BAM and KMER modes, as well as the resulting MultiQC report. (ZIP) [file pcbi.1008839.s005.zip › example_output/kmer_out/DRR177163/qc3C.log]

DEBUG    | 2021-02-10 05:17:47,413 |    main | qc3C 0.5rc10
DEBUG    | 2021-02-10 05:17:47,413 |    main | 3.8.5 | packaged by conda-forge | (default, Aug 29 2020, 01:22:49)  [GCC 7.5.0]
DEBUG    | 2021-02-10 05:17:47,413 |    main | Command line: /home/ubuntu/miniconda3/envs/qc3c/bin/qc3C kmer --yes -m 295 -e DpnII -e HinfI -t8 -s 12345 -M 200000 -l DRR177163.jf -r DRR177163_1.fastq.gz -r DRR177163_2.fastq.gz -o kmer_out/DRR177163
INFO     | 2021-02-10 05:17:47,468 | qc3C.jellyfish | Inferred FastQ quality encoding from sampled reads: 33
INFO     | 2021-02-10 05:17:47,469 | qc3C.jellyfish | Beginning library creation
INFO     | 2021-02-10 05:17:47,469 | qc3C.jellyfish | Requested minimum quality: 3
INFO     | 2021-02-10 05:17:47,469 | qc3C.jellyfish | Requested kmer size: 24
INFO     | 2021-02-10 05:17:47,469 | qc3C.jellyfish | Input FastQ files: DRR177163_1.fastq.gz DRR177163_2.fastq.gz
INFO     | 2021-02-10 05:17:47,469 | qc3C.jellyfish | Creating library: kmer_out/DRR177163/DRR177163.jf
INFO     | 2021-02-10 05:20:05,605 | qc3C.kmer_based | Found a k-mer size of 24nt for the Jellyfish library at kmer_out/DRR177163/DRR177163.jf
INFO     | 2021-02-10 05:20:25,056 | qc3C.kmer_based | Maximum k-mer frequency of 2840 at quantile 0.9 in Jellyfish library kmer_out/DRR177163/DRR177163.jf
INFO     | 2021-02-10 05:20:25,056 | qc3C.kmer_based | Mean k-mer frequency from Jellyfish library: 1.32
INFO     | 2021-02-10 05:20:25,056 | qc3C.kmer_based | Minimum acceptable local k-mer frequency: 1.00
INFO     | 2021-02-10 05:20:25,056 | qc3C.kmer_based | The enzymatic combination DpnII/DpnII produces the 8nt ligation junction GATCGATC
INFO     | 2021-02-10 05:20:25,056 | qc3C.kmer_based | Minimum usable read length for this k-mer size and enzyme is 58nt
INFO     | 2021-02-10 05:20:25,056 | qc3C.kmer_based | The enzymatic combination DpnII/HinfI produces the 8nt ligation junction GATCANTC
INFO     | 2021-02-10 05:20:25,056 | qc3C.kmer_based | Minimum usable read length for this k-mer size and enzyme is 58nt
INFO     | 2021-02-10 05:20:25,056 | qc3C.kmer_based | The enzymatic combination HinfI/DpnII produces the 8nt ligation junction GANTGATC
INFO     | 2021-02-10 05:20:25,057 | qc3C.kmer_based | Minimum usable read length for this k-mer size and enzyme is 58nt
INFO     | 2021-02-10 05:20:25,057 | qc3C.kmer_based | The enzymatic combination HinfI/HinfI produces the 8nt ligation junction GANTANTC
INFO     | 2021-02-10 05:20:25,057 | qc3C.kmer_based | Minimum usable read length for this k-mer size and enzyme is 58nt
INFO     | 2021-02-10 05:20:25,057 | qc3C.kmer_based | Accepting all usable reads
INFO     | 2021-02-10 05:20:25,057 | qc3C.kmer_based | Beginning analysis...
INFO     | 2021-02-10 05:20:25,057 | qc3C.kmer_based | Sampling a maximum of 200000 observations
DEBUG    | 2021-02-10 05:20:25,057 | qc3C.kmer_based | Sampling observations equally from each of the 2 read files
INFO     | 2021-02-10 05:20:46,143 | qc3C.kmer_based | Reached requested observation limit [200000]
INFO     | 2021-02-10 05:20:46,144 | qc3C.kmer_based | Number of parsed reads: 209,512
INFO     | 2021-02-10 05:20:46,144 | qc3C.kmer_based | Number of analysed reads: 209,512 (100.0% of parsed)
INFO     | 2021-02-10 05:20:46,144 | qc3C.kmer_based | Number of reads filtered [too short]: 0 (0.000% of analysed)
INFO     | 2021-02-10 05:20:46,144 | qc3C.kmer_based | Number of reads filtered [insufficient flanks]: 0 (0.000% of analysed)
INFO     | 2021-02-10 05:20:46,144 | qc3C.kmer_based | Number of reads filtered [ambiguous sequence]: 33 (0.01575% of analysed)
INFO     | 2021-02-10 05:20:46,144 | qc3C.kmer_based | Number of reads filtered [high coverage]: 1,338 (0.6386% of analysed)
INFO     | 2021-02-10 05:20:46,144 | qc3C.kmer_based | Number of reads filtered [low coverage]: 0 (0.000% of analysed)
WARNING  | 2021-02-10 05:20:46,144 | qc3C.kmer_based | Number of reads filtered [zero coverage]: 8,141 (3.886% of analyzed)
INFO     | 2021-02-10 05:20:46,144 | qc3C.kmer_based | Number of accepted reads: 200,000 (95.46% of analysed)
DEBUG    | 2021-02-10 05:20:46,498 | qc3C.kmer_based | Rows removed due to zero coverage: inner 0, outer 0, shared 0
INFO     | 2021-02-10 05:20:46,498 | qc3C.kmer_based | Break down of fragment observations: without junction 34,961 with junction 69,542
INFO     | 2021-02-10 05:20:46,498 | qc3C.kmer_based | Observed mean read length: 127nt
INFO     | 2021-02-10 05:20:46,499 | qc3C.kmer_based | Number of accepted reads starting with a cut site: 31,233 (15.62% of accepted)
INFO     | 2021-02-10 05:20:46,500 | qc3C.kmer_based | Expected fraction by random chance 50% GC: 0.4883%
INFO     | 2021-02-10 05:20:46,500 | qc3C.kmer_based | Number of accepted reads containing potential junctions: 69,542 (34.77% of accepted)
INFO     | 2021-02-10 05:20:46,500 | qc3C.kmer_based | Expected fraction by random chance 50% GC: 0.006104%
INFO     | 2021-02-10 05:20:46,504 | qc3C.kmer_based | Number of observations: fragments 104503, reads 200000
INFO     | 2021-02-10 05:20:46,504 | qc3C.kmer_based | Fragment observational redundancy (read obs per fragment): 1.914
INFO     | 2021-02-10 05:21:00,100 | qc3C.kmer_based | For supplied insert length of 295nt, estimated unobserved fraction: 0.2278
INFO     | 2021-02-10 05:21:00,100 | qc3C.kmer_based | Estimated raw Hi-C read fraction from bootstrap resampling via p-value sum method: 95% CI [41.07,41.92] %
INFO     | 2021-02-10 05:21:00,100 | qc3C.kmer_based | Estimated Hi-C read fraction adjusted for unobserved: 95% CI [55.68,56.63] %
INFO     | 2021-02-10 05:21:00,100 | qc3C.kmer_based | For DpnII/DpnII junction sequence GATCGATC found: 37114
INFO     | 2021-02-10 05:21:00,100 | qc3C.kmer_based | For DpnII/HinfI junction sequence GATCAATC found: 6385
INFO     | 2021-02-10 05:21:00,100 | qc3C.kmer_based | For DpnII/HinfI junction sequence GATCACTC found: 5704
INFO     | 2021-02-10 05:21:00,100 | qc3C.kmer_based | For DpnII/HinfI junction sequence GATCAGTC found: 4500
INFO     | 2021-02-10 05:21:00,101 | qc3C.kmer_based | For DpnII/HinfI junction sequence GATCATTC found: 710
INFO     | 2021-02-10 05:21:00,101 | qc3C.kmer_based | For HinfI/DpnII junction sequence GAATGATC found: 744
INFO     | 2021-02-10 05:21:00,101 | qc3C.kmer_based | For HinfI/DpnII junction sequence GACTGATC found: 4521
INFO     | 2021-02-10 05:21:00,101 | qc3C.kmer_based | For HinfI/DpnII junction sequence GAGTGATC found: 5421
INFO     | 2021-02-10 05:21:00,101 | qc3C.kmer_based | For HinfI/DpnII junction sequence GATTGATC found: 5989
INFO     | 2021-02-10 05:21:00,101 | qc3C.kmer_based | For HinfI/HinfI junction sequence GAATAATC found: 452
INFO     | 2021-02-10 05:21:00,101 | qc3C.kmer_based | For HinfI/HinfI junction sequence GACTAATC found: 971
INFO     | 2021-02-10 05:21:00,101 | qc3C.kmer_based | For HinfI/HinfI junction sequence GAGTAATC found: 1170
INFO     | 2021-02-10 05:21:00,101 | qc3C.kmer_based | For HinfI/HinfI junction sequence GATTAATC found: 1280
INFO     | 2021-02-10 05:21:00,101 | qc3C.kmer_based | For HinfI/HinfI junction sequence GAATACTC found: 285
INFO     | 2021-02-10 05:21:00,101 | qc3C.kmer_based | For HinfI/HinfI junction sequence GACTACTC found: 1019
INFO     | 2021-02-10 05:21:00,101 | qc3C.kmer_based | For HinfI/HinfI junction sequence GAGTACTC found: 999
INFO     | 2021-02-10 05:21:00,101 | qc3C.kmer_based | For HinfI/HinfI junction sequence GATTACTC found: 1139
INFO     | 2021-02-10 05:21:00,101 | qc3C.kmer_based | For HinfI/HinfI junction sequence GAATAGTC found: 303
INFO     | 2021-02-10 05:21:00,101 | qc3C.kmer_based | For HinfI/HinfI junction sequence GACTAGTC found: 798
INFO     | 2021-02-10 05:21:00,101 | qc3C.kmer_based | For HinfI/HinfI junction sequence GAGTAGTC found: 1023
INFO     | 2021-02-10 05:21:00,101 | qc3C.kmer_based | For HinfI/HinfI junction sequence GATTAGTC found: 918
INFO     | 2021-02-10 05:21:00,101 | qc3C.kmer_based | For HinfI/HinfI junction sequence GAATATTC found: 329
INFO     | 2021-02-10 05:21:00,102 | qc3C.kmer_based | For HinfI/HinfI junction sequence GACTATTC found: 359
INFO     | 2021-02-10 05:21:00,102 | qc3C.kmer_based | For HinfI/HinfI junction sequence GAGTATTC found: 260
INFO     | 2021-02-10 05:21:00,102 | qc3C.kmer_based | For HinfI/HinfI junction sequence GATTATTC found: 438
